# Supplementary material for: Plasmid prevalence is independent of antibiotic resistance in environmental Enterobacteriaceae
Source: Microb Genom. 2025 Aug 12;11(8):001453. doi: 10.1099/mgen.0.001453 (PMC12452199; doi:10.1099/mgen.0.001453)
Supplement: Uncited Supplementary Material 2. [file mgen-11-01453-s002.xlsx]

## Sheet: Sheet1
Sequence_ID	Sample_ID	Date_sampled	Environment	Field_location	Location	State	Tet_15_	Carb_100_	Kan_50_	Cipro_1_	Spec_50_	Strep_50_	Cm_30_	Rif_50_	Control	Screening_date	Experiment_ID	Long_read	strain	expID	A_S2	AMI	AMP	AXO	AZT	CIP	ETP	FAZ	FEP	FOX	FUR	GEN	MERO	NEG	P_T4	POD	POS	SXT	TAZ	TET	TGC	TIM2	TOB	AMI_SIR	AMP_SIR	AXO_SIR	AZT_SIR	CIP_SIR	ETP_SIR
AL_1	WC1	2021-01-07	Campus WW	600	Barnard College	NY	S	S	S	S	R	S	S	S	G	2021-10-04	6.1.002	N	AL_1	6.2.003	<4/2	<8	32	1	<4	<0.5	<2	>32	<4	>32	<4	<2	<1	-	<16/4	4	+	<0.5/9.5	<1	<0.5	<1	<16/2	<4	S	R	S	S	S	S
AL_10	WC10	2021-01-11	Campus WW	600	Barnard College	NY	S	R	S	R	S	S	S	S	G	2021-10-04	6.1.002	N	AL_10	6.2.003	<4/2	<8	>32	<1	<4	1	<2	16	<4	>32	<4	<2	<1	-	<16/4	<2	+	<0.5/9.5	<1	16	<1	<16/2	<4	S	R	S	S	S	S
AL_100	WC138	2021-04-19	Campus WW	600	Barnard College	NY	S	I	S	S	R	S	S	S	G	2021-10-17	6.1.006	Y	AL_100	6.2.003	<4/2	<8	32	<1	<4	<0.5	<2	8	<4	>32	<4	<2	<1	-	<16/4	<2	+	<0.5/9.5	<1	16	<1	<16/2	<4	S	R	S	S	S	S
AL_11	WC11	2021-01-11	Campus WW	600	Barnard College	NY	S	R	S	R	S	S	S	S	G	2021-10-04	6.1.002	N	AL_11	6.2.003	<4/2	<8	32	<1	<4	1	<2	8	<4	>32	<4	<2	<1	-	<16/4	<2	+	<0.5/9.5	<1	16	<1	<16/2	<4	S	R	S	S	S	S
AL_12	WC12	2021-01-11	Campus WW	600	Barnard College	NY	S	S	S	S	S	S	S	S	G	2021-10-06	6.1.003	Y	AL_12	6.2.003	<4/2	<8	32	<1	<4	1	<2	16	<4	8	8	<2	<1	-	<16/4	<2	+	<0.5/9.5	<1	16	<1	<16/2	<4	S	R	S	S	S	S
AL_13	WC17	2021-01-11	Campus WW	600	Barnard College	NY	S	S	S	S	S	S	S	S	G	2021-10-06	6.1.003	N	AL_13	6.2.004	<4/2	<8	<4	<1	<4	<0.5	<2	<4	<4	<4	<4	<2	<1	-	<16/4	<2	+	1/19	<1	16	<1	<16/2	<4	S	S	S	S	S	S
AL_14	WC18	2021-01-11	Campus WW	600	Barnard College	NY	S	S	S	S	S	S	S	S	G	2021-10-06	6.1.003	N	AL_14	6.2.004	<4/2	<8	8	<1	<4	<0.5	<2	8	<4	<4	8	<2	<1	-	<16/4	<2	+	<0.5/9.5	<1	<0.5	<1	<16/2	<4	S	S	S	S	S	S
AL_15	WC19	2021-01-11	Campus WW	600	Barnard College	NY	S	S	S	S	S	S	S	S	G	2021-10-06	6.1.003	N	AL_15	6.2.020	16/8	<8	16	2	4	<0.5	<2	>32	<4	>32	4	<2	<1	-	<16/4	2	+	<0.5/9.5	<1	16	<1	<16/2	<4	S	I	I	S	S	S
AL_16	WC20	2021-01-11	Campus WW	600	Barnard College	NY	S	S	S	S	S	S	S	S	G	2021-10-06	6.1.003	Y	AL_16	6.2.004	16/8	<8	>32	<1	<4	<0.5	<2	>32	<4	>32	16	<2	<1	-	<16/4	<2	+	<0.5/9.5	<1	16	<1	<16/2	<4	S	R	S	S	S	S
AL_17	WC21	2021-01-13	Campus WW	600	Barnard College	NY	S	S	S	S	R	S	S	S	G	2021-10-06	6.1.003	N	AL_17	6.2.004	<4/2	<8	>32	2	<4	<0.5	<2	>32	<4	32	4	<2	<1	-	<16/4	2	+	<0.5/9.5	8	16	<1	32/2	<4	S	R	I	S	S	S
AL_18	WC22	2021-01-13	Campus WW	600	Barnard College	NY	S	S	S	S	R	S	S	S	G	2021-10-06	6.1.003	N	AL_18	6.2.005	8/4	<8	32	<1	<4	<0.5	<2	>32	<4	>32	<4	<2	<1	-	<16/4	4	+	<0.5/9.5	<1	16	<1	<16/2	<4	S	R	S	S	S	S
AL_19	WC23	2021-01-13	Campus WW	600	Barnard College	NY	S	S	S	S	S	S	S	S	G	2021-10-06	6.1.003	N	AL_19	6.2.020	8/4	<8	>32	<1	<4	<0.5	<2	>32	<4	>32	8	<2	<1	-	<16/4	4	+	<0.5/9.5	<1	2	<1	<16/2	<4	S	R	S	S	S	S
AL_2	WC2	2021-01-07	Campus WW	600	Barnard College	NY	S	S	S	S	S	S	S	S	G	2021-10-04	6.1.002	N	AL_2	6.2.005	4/2	<8	32	<1	<4	<0.5	<2	>32	<4	>32	<4	<2	<1	-	<16/4	2	+	<0.5/9.5	1	16	<1	<16/2	<4	S	R	S	S	S	S
AL_20	WC24	2021-01-13	Campus WW	600	Barnard College	NY	S	S	S	S	I	S	S	S	G	2021-10-06	6.1.003	N	AL_20	6.2.005	8/4	<8	32	<1	<4	<0.5	<2	>32	<4	>32	8	<2	<1	-	<16/4	8	+	<0.5/9.5	<1	2	<1	32/2	<4	S	R	S	S	S	S
AL_21	WC28	2021-01-15	Campus WW	600	Barnard College	NY	S	R	S	S	I	S	S	S	G	2021-10-06	6.1.003	N	AL_21	6.2.006	<4/2	<8	16	<1	<4	<0.5	<2	16	<4	8	16	<2	<1	-	<16/4	<2	+	<0.5/9.5	<1	16	<1	<16/2	<4	S	I	S	S	S	S
AL_22	WC29	2021-01-15	Campus WW	600	Barnard College	NY	S	R	S	S	S	S	S	S	G	2021-10-06	6.1.003	N	AL_22	6.2.006	<4/2	<8	32	<1	<4	<0.5	<2	<4	<4	<4	<4	<2	<1	-	<16/4	<2	+	<0.5/9.5	<1	16	<1	<16/2	<4	S	R	S	S	S	S
AL_23	WC30	2021-01-15	Campus WW	600	Barnard College	NY	S	S	S	S	I	S	S	S	G	2021-10-06	6.1.003	N	AL_23	6.2.006	16/8	<8	>32	<1	<4	<0.5	<2	>32	<4	>32	>32	<2	<1	-	<16/4	4	+	<0.5/9.5	<1	16	<1	<16/2	<4	S	R	S	S	S	S
AL_24	WC31	2021-01-15	Campus WW	600	Barnard College	NY	S	R	S	S	I	S	S	S	G	2021-10-06	6.1.003	N	AL_24	6.2.006	<4/2	<8	32	<1	<4	<0.5	<2	<4	<4	4	<4	<2	<1	-	<16/4	<2	+	<0.5/9.5	<1	16	<1	<16/2	<4	S	R	S	S	S	S
AL_25	WC32	2021-01-20	Campus WW	600	Barnard College	NY	S	R	S	S	R	S	S	S	G	2021-10-06	6.1.003	Y	AL_25	6.2.006	<4/2	<8	>32	<1	<4	<0.5	<2	<4	<4	8	<4	<2	<1	-	<16/4	<2	+	<0.5/9.5	<1	2	<1	<16/2	<4	S	R	S	S	S	S
AL_26	WC33	2021-01-20	Campus WW	600	Barnard College	NY	S	S	S	S	I	S	S	S	G	2021-10-06	6.1.003	N	AL_26	6.2.006	<4/2	<8	32	<1	<4	<0.5	<2	<4	<4	8	8	<2	<1	-	<16/4	<2	+	<0.5/9.5	<1	2	<1	<16/2	<4	S	R	S	S	S	S
AL_27	WC34	2021-01-20	Campus WW	600	Barnard College	NY	S	R	S	I	S	S	S	S	G	2021-10-06	6.1.003	N	AL_27	6.2.006	<4/2	<8	32	<1	<4	1	<2	<4	<4	8	<4	<2	<1	-	<16/4	<2	+	<0.5/9.5	<1	16	<1	<16/2	<4	S	R	S	S	S	S
AL_28	WC35	2021-01-20	Campus WW	600	Barnard College	NY	S	S	S	S	S	S	S	S	G	2021-10-06	6.1.003	N	AL_28	6.2.007	<4/2	<8	<4	<1	<4	<0.5	<2	<4	<4	<4	<4	<2	<1	-	<16/4	<2	+	<0.5/9.5	<1	16	<1	<16/2	<4	S	S	S	S	S	S
AL_29	WC40	2021-01-26	Campus WW	600	Barnard College	NY	S	S	S	S	I	S	S	S	G	2021-10-06	6.1.003	N	AL_29	6.2.007	<4/2	<8	8	<1	<4	<0.5	<2	>32	<4	>32	<4	<2	<1	-	<16/4	<2	+	<0.5/9.5	<1	16	<1	<16/2	<4	S	S	S	S	S	S
AL_3	WC3	2021-01-07	Campus WW	600	Barnard College	NY	S	S	S	S	S	S	S	S	G	2021-10-04	6.1.002	N	AL_3	6.2.007	<4/2	<8	<4	<1	<4	<0.5	<2	<4	<4	32	8	<2	<1	-	<16/4	<2	+	<0.5/9.5	<1	16	<1	<16/2	<4	S	S	S	S	S	S
AL_30	WC41	2021-01-26	Campus WW	600	Barnard College	NY	S	S	S	S	R	I	S	S	G	2021-10-06	6.1.003	N	AL_30	6.2.007	<4/2	<8	<4	<1	<4	<0.5	<2	32	<4	32	<4	<2	<1	-	<16/4	4	+	<0.5/9.5	<1	16	<1	<16/2	<4	S	S	S	S	S	S
AL_31	WC42	2021-01-26	Campus WW	600	Barnard College	NY	S	S	S	S	R	S	S	S	G	2021-10-06	6.1.003	N	AL_31	6.2.007	<4/2	<8	8	<1	8	<0.5	<2	>32	<4	>32	<4	<2	<1	-	<16/4	<2	+	<0.5/9.5	<1	16	<1	<16/2	<4	S	S	S	I	S	S
AL_32	WC43	2021-01-26	Campus WW	600	Barnard College	NY	S	S	S	S	I	S	S	S	G	2021-10-06	6.1.003	N	AL_32	6.2.007	<4/2	<8	4	2	4	<0.5	<2	>32	<4	>32	8	<2	<1	-	<16/4	4	+	<0.5/9.5	<1	16	<1	<16/2	<4	S	S	I	S	S	S
AL_33	WC44	2021-01-26	Campus WW	600	Barnard College	NY	S	S	S	S	I	S	S	S	G	2021-10-06	6.1.003	N	AL_33	6.2.007	<4/2	<8	<4	<1	<4	<0.5	<2	>32	<4	>32	<4	<2	<1	-	<16/4	<2	+	<0.5/9.5	<1	<0.5	<1	<16/2	<4	S	S	S	S	S	S
AL_34	WC45	2021-01-26	Campus WW	600	Barnard College	NY	S	S	S	S	I	S	S	S	G	2021-10-06	6.1.003	N	AL_34	6.2.007	<4/2	<8	16	<1	<4	<0.5	<2	>32	<4	>32	<4	<2	<1	-	<16/4	<2	+	<0.5/9.5	<1	<0.5	<1	<16/2	<4	S	I	S	S	S	S
AL_35	WC46	2021-01-26	Campus WW	600	Barnard College	NY	S	S	S	S	I	S	S	S	G	2021-10-10	6.1.004	N	AL_35	6.2.007	<4/2	<8	<4	<1	<4	<0.5	<2	>32	<4	>32	<4	<2	<1	-	<16/4	<2	+	<0.5/9.5	1	<0.5	<1	<16/2	<4	S	S	S	S	S	S
AL_36	WC47	2021-01-26	Campus WW	600	Barnard College	NY	S	I	S	S	I	S	S	S	G	2021-10-10	6.1.004	N	AL_36	6.2.007	4/2	<8	<4	<1	<4	<0.5	<2	>32	<4	>32	8	<2	<1	-	<16/4	<2	+	<0.5/9.5	1	<0.5	<1	<16/2	<4	S	S	S	S	S	S
AL_37	WC50	2021-02-03	Campus WW	600	Barnard College	NY	S	I	S	S	S	S	S	S	G	2021-10-10	6.1.004	Y	AL_37	6.2.008	<4/2	8	4	<1	<4	<0.5	<2	>32	<4	>32	<4	<2	<1	-	<16/4	<2	+	<0.5/9.5	<1	16	<1	<16/2	<4	S	S	S	S	S	S
AL_38	WC51	2021-02-03	Campus WW	600	Barnard College	NY	S	R	S	I	S	S	S	S	G	2021-10-10	6.1.004	N	AL_38	6.2.008	<4/2	<8	32	<1	<4	1	<2	<4	<4	<4	<4	<2	<1	-	<16/4	<2	+	<0.5/9.5	<1	16	<1	<16/2	<4	S	R	S	S	S	S
AL_39	WC52	2021-02-03	Campus WW	600	Barnard College	NY	S	I	S	I	S	S	S	S	G	2021-10-10	6.1.004	N	AL_39	6.2.008	<4/2	<8	32	<1	<4	<0.5	<2	>32	<4	>32	<4	<2	<1	-	<16/4	4	+	<0.5/9.5	<1	16	<1	<16/2	<4	S	R	S	S	S	S
AL_4	WC4	2021-01-07	Campus WW	600	Barnard College	NY	S	S	S	S	S	S	S	S	G	2021-10-04	6.1.002	N	AL_4	6.2.020	<4/2	<8	<4	<1	<4	<0.5	<2	<4	<4	<4	8	<2	<1	-	<16/4	<2	+	<0.5/9.5	<1	<0.5	<1	<16/2	<4	S	S	S	S	S	S
AL_40	WC53	2021-02-03	Campus WW	600	Barnard College	NY	S	S	S	S	S	S	S	S	G	2021-10-10	6.1.004	N	AL_40	6.2.008	<4/2	<8	<4	<1	<4	<0.5	<2	8	<4	<4	<4	<2	<1	-	<16/4	<2	+	<0.5/9.5	<1	<0.5	<1	<16/2	<4	S	S	S	S	S	S
AL_41	WC54	2021-02-03	Campus WW	600	Barnard College	NY	S	S	S	S	S	S	S	S	G	2021-10-10	6.1.004	N	AL_41	6.2.008	<4/2	<8	8	2	<4	<0.5	<2	>32	<4	>32	8	<2	<1	-	<16/4	<2	+	<0.5/9.5	<1	<0.5	<1	<16/2	<4	S	S	I	S	S	S
AL_42	WC55	2021-02-03	Campus WW	600	Barnard College	NY	S	S	S	S	S	S	S	S	G	2021-10-10	6.1.004	N	AL_42	6.2.008	<4/2	<8	32	<1	<4	1	<2	<4	<4	<4	<4	<2	<1	-	<16/4	<2	+	<0.5/9.5	<1	16	<1	<16/2	<4	S	R	S	S	S	S
AL_43	WC56	2021-02-03	Campus WW	600	Barnard College	NY	S	R	S	I	S	S	S	S	G	2021-10-10	6.1.004	N	AL_43	6.2.008	<4/2	<8	32	<1	<4	1	<2	>32	<4	>32	8	<2	<1	-	<16/4	4	+	<0.5/9.5	<1	16	<1	<16/2	<4	S	R	S	S	S	S
AL_44	WC57	2021-02-03	Campus WW	600	Barnard College	NY	S	S	S	I	IR	S	S	S	G	2021-10-10	6.1.004	N	AL_44	6.2.008	8/4	<8	16	1	<4	1	<2	>32	<4	>32	16	<2	<1	-	<16/4	2	+	<0.5/9.5	2	2	<1	32/2	<4	S	I	S	S	S	S
AL_45	WC58	2021-02-08	Campus WW	600	Barnard College	NY	S	I	S	S	R	I	S	S	G	2021-10-10	6.1.004	N	AL_45	6.2.008	8/4	<8	8	<1	<4	<0.5	<2	>32	<4	32	<4	<2	<1	-	<16/4	4	+	<0.5/9.5	<1	16	<1	<16/2	<4	S	S	S	S	S	S
AL_46	WC59	2021-02-08	Campus WW	600	Barnard College	NY	S	R	S	S	S	S	S	S	G	2021-10-10	6.1.004	N	AL_46	6.2.008	<4/2	<8	32	<1	<4	1	<2	8	<4	8	<4	<2	<1	-	<16/4	<2	+	<0.5/9.5	<1	16	<1	<16/2	<4	S	R	S	S	S	S
AL_47	WC60	2021-02-08	Campus WW	600	Barnard College	NY	S	I	S	S	S	S	S	S	G	2021-10-10	6.1.004	N	AL_47	6.2.020	8/4	<8	16	2	<4	<0.5	<2	>32	<4	<4	32	<2	<1	-	<16/4	<2	+	<0.5/9.5	<1	2	<1	<16/2	<4	S	I	I	S	S	S
AL_48	WC61	2021-02-08	Campus WW	600	Barnard College	NY	S	S	S	S	I	S	S	S	G	2021-10-10	6.1.004	N	AL_48	6.2.009	8/4	<8	32	1	4	1	<2	>32	<4	>32	16	<2	<1	-	<16/4	4	+	<0.5/9.5	<1	2	<1	32/2	<4	S	R	S	S	S	S
AL_49	WC68	2021-02-22	Campus WW	600	Barnard College	NY	S	S	S	S	S	S	S	S	G	2021-10-10	6.1.004	Y	AL_49	6.2.009	<4/2	<8	32	2	<4	<0.5	<2	>32	<4	>32	4	<2	<1	-	<16/4	2	+	<0.5/9.5	<1	16	<1	<16/2	<4	S	R	I	S	S	S
AL_5	WC5	2021-01-07	Campus WW	600	Barnard College	NY	S	S	S	S	S	S	S	S	G	2021-10-04	6.1.002	N	AL_5	6.2.009	<4/2	<8	<4	<1	<4	<0.5	<2	<4	<4	8	<4	<2	<1	-	<16/4	<2	+	<0.5/9.5	<1	16	<1	<16/2	<4	S	S	S	S	S	S
AL_50	WC69	2021-02-22	Campus WW	600	Barnard College	NY	S	R	S	S	I	S	S	S	G	2021-10-10	6.1.004	N	AL_50	6.2.009	<4/2	<8	16	<1	<4	<0.5	<2	<4	<4	<4	<4	<2	<1	-	<16/4	<2	+	<0.5/9.5	<1	<0.5	<1	<16/2	<4	S	I	S	S	S	S
AL_51	WC70	2021-02-22	Campus WW	600	Barnard College	NY	S	I	S	S	S	S	S	S	G	2021-10-10	6.1.004	N	AL_51	6.2.009	4/2	<8	<4	<1	<4	<0.5	<2	>32	<4	>32	<4	<2	<1	-	<16/4	<2	+	<0.5/9.5	<1	16	<1	<16/2	<4	S	S	S	S	S	S
AL_52	WC71	2021-02-22	Campus WW	600	Barnard College	NY	S	I	S	S	I	S	S	S	G	2021-10-10	6.1.004	N	AL_52	6.2.009	<4/2	<8	16	1	<4	<0.5	<2	>32	<4	>32	<4	<2	<1	-	<16/4	<2	+	<0.5/9.5	<1	16	<1	<16/2	<4	S	I	S	S	S	S
AL_53	WC73	2021-02-17	Campus WW	600	Barnard College	NY	S	I	S	S	S	S	S	S	G	2021-10-10	6.1.004	N	AL_53	6.2.009	<4/2	<8	8	<1	<4	<0.5	<2	>32	<4	>32	16	<2	<1	-	<16/4	<2	+	<0.5/9.5	<1	16	<1	<16/2	<4	S	S	S	S	S	S
AL_54	WC74	2021-02-17	Campus WW	600	Barnard College	NY	S	S	S	S	S	S	S	S	G	2021-10-10	6.1.004	N	AL_54	6.2.009	8/4	<8	>32	<1	<4	<0.5	<2	>32	<4	>32	8	<2	<1	-	<16/4	<2	+	<0.5/9.5	<1	16	<1	<16/2	<4	S	R	S	S	S	S
AL_55	WC75	2021-02-24	Campus WW	600	Barnard College	NY	S	R	R	R	R	R	R	S	G	2021-10-10	6.1.004	N	AL_55	6.2.009	>32/16	16	>32	>64	>32	>4	>16	>32	>32	>32	>32	4	>8	-	>128/4	>16	+	>4/76	>32	2	<1	>64/2	8	S	R	R	R	R	R
AL_56	WC76	2021-02-24	Campus WW	600	Barnard College	NY	S	R	R	R	R	R	R	S	G	2021-10-10	6.1.004	N	AL_56	6.2.009	>32/16	16	>32	>64	>32	>4	>16	>32	>32	>32	>32	4	>8	-	>128/4	>16	+	>4/76	>32	2	2	>64/2	8	S	R	R	R	R	R
AL_57	WC77	2021-02-24	Campus WW	600	Barnard College	NY	S	R	R	R	R	R	R	S	G	2021-10-10	6.1.004	N	AL_57	6.2.009	>32/16	16	>32	>64	>32	>4	>16	>32	>32	>32	>32	4	>8	-	>128/4	>16	+	>4/76	>32	2	<1	>64/2	8	S	R	R	R	R	R
AL_58	WC78	2021-03-08	Campus WW	600	Barnard College	NY	S	I	S	I	IS	S	S	S	G	2021-10-12	6.1.005	N	AL_58	6.2.009	4/2	<8	>32	<1	<4	<0.5	<2	>32	<4	>32	16	<2	<1	-	<16/4	4	+	<0.5/9.5	<1	2	<1	64/2	<4	S	R	S	S	S	S
AL_59	WC79	2021-03-08	Campus WW	600	Barnard College	NY	S	S	S	S	IS	S	S	S	G	2021-10-12	6.1.005	N	AL_59	6.2.009	8/4	<8	32	1	8	<0.5	<2	>32	<4	>32	>32	<2	<1	-	<16/4	4	+	<0.5/9.5	<1	2	<1	32/2	<4	S	R	S	I	S	S
AL_6	WC6	2021-01-07	Campus WW	600	Barnard College	NY	S	S	S	S	S	S	S	S	G	2021-10-04	6.1.002	N	AL_6	6.2.009	>32/16	16	>32	1	4	1	2	>32	32	>32	16	<2	1	-	<16/4	2	+	0.5/9.5	2	16	<1	>64/2	<4	S	R	S	S	S	S
AL_60	WC80	2021-03-08	Campus WW	600	Barnard College	NY	S	S	S	S	IS	S	S	S	G	2021-10-12	6.1.005	N	AL_60	6.2.009	8/4	<8	>32	>64	>32	>4	>16	>32	>32	>32	>32	<2	>8	-	>128/4	>16	+	>4/76	>32	2	<1	>64/2	8	S	R	R	R	R	R
AL_61	WC81	2021-03-08	Campus WW	600	Barnard College	NY	S	S	S	S	IS	S	S	S	G	2021-10-12	6.1.005	Y	AL_61	6.2.009	8/4	<8	16	1	<4	<0.5	<2	>32	<4	>32	8	<2	<1	-	<16/4	<2	+	<0.5/9.5	<1	2	<1	<16/2	<4	S	I	S	S	S	S
AL_62	WC85	2021-03-10	Campus WW	600	Barnard College	NY	S	S	S	S	IS	S	S	S	G	2021-10-12	6.1.005	N	AL_62	6.2.009	32/16	<8	32	4	<4	0.5	2	>32	4	>32	16	<2	<1	-	<16/4	4	+	<0.5/9.5	4	2	<1	<16/2	<4	S	R	R	S	S	S
AL_63	WC86	2021-03-10	Campus WW	600	Barnard College	NY	S	R	R	S	R	R	R	S	G	2021-10-12	6.1.005	N	AL_63	6.2.009	>32/16	16	>32	>64	>32	>4	>16	>32	>32	>32	>32	4	>8	-	>128/4	>16	+	>4/76	>32	2	<1	>64/2	>8	S	R	R	R	R	R
AL_64	WC87	2021-03-10	Campus WW	600	Barnard College	NY	S	S	S	R	IS	S	S	S	G	2021-10-12	6.1.005	N	AL_64	6.2.009	16/8	<8	>32	2	<4	<0.5	2	>32	<4	>32	32	<2	<1	-	32/4	8	+	<0.5/9.5	<1	<0.5	<1	<16/2	<4	S	R	I	S	S	S
AL_65	WC88	2021-03-10	Campus WW	600	Barnard College	NY	S	S	S	S	IS	S	S	S	G	2021-10-12	6.1.005	N	AL_65	6.2.009	>32/16	<8	>32	1	<4	<0.5	<2	>32	<4	>32	16	<2	<1	-	16/4	4	+	0.5/9.5	<1	2	<1	<16/2	<4	S	R	S	S	S	S
AL_66	WC95	2021-03-17	Campus WW	600	Barnard College	NY	S	S	S	S	R	I	S	S	G	2021-10-12	6.1.005	N	AL_66	6.2.010	<4/2	<8	8	<1	<4	<0.5	<2	>32	<4	>32	<4	<2	<1	-	<16/4	4	+	<0.5/9.5	<1	<0.5	<1	<16/2	<4	S	S	S	S	S	S
AL_67	WC96	2021-03-17	Campus WW	600	Barnard College	NY	S	S	S	S	S	S	S	S	G	2021-10-12	6.1.005	N	AL_67	6.2.010	<4/2	<8	8	<1	<4	<0.5	<2	>32	<4	32	<4	<2	<1	-	<16/4	4	+	<0.5/9.5	<1	<0.5	<1	<16/2	<4	S	S	S	S	S	S
AL_68	WC97	2021-03-17	Campus WW	600	Barnard College	NY	S	R	S	S	S	S	S	S	G	2021-10-12	6.1.005	N	AL_68	6.2.010	<4/2	<8	16	2	<4	<0.5	<2	32	<4	<4	32	<2	<1	-	<16/4	<2	+	<0.5/9.5	<1	16	<1	<16/2	<4	S	I	I	S	S	S
AL_69	WC98	2021-03-17	Campus WW	600	Barnard College	NY	S	S	S	S	S	S	S	S	G	2021-10-12	6.1.005	N	AL_69	6.2.010	<4/2	<8	<4	<1	<4	<0.5	<2	<4	<4	<4	<4	<2	<1	-	<16/4	<2	+	<0.5/9.5	<1	<0.5	<1	<16/2	<4	S	S	S	S	S	S
AL_7	WC7	2021-01-07	Campus WW	600	Barnard College	NY	S	S	S	S	S	S	S	S	G	2021-10-04	6.1.002	N	AL_7	6.2.010	16/8	<8	4	<1	<4	<0.5	<2	>32	<4	>32	<4	<2	<1	-	<16/4	<2	+	<0.5/9.5	<1	16	<1	<16/2	<4	S	S	S	S	S	S
AL_70	WC99	2021-03-22	Campus WW	600	Barnard College	NY	S	S	S	S	I	S	S	S	G	2021-10-12	6.1.005	N	AL_70	6.2.010	<4/2	<8	<4	<1	<4	<0.5	<2	>32	<4	>32	<4	<2	<1	-	<16/4	<2	+	<0.5/9.5	<1	16	<1	<16/2	<4	S	S	S	S	S	S
AL_71	WC100	2021-03-22	Campus WW	600	Barnard College	NY	S	S	S	S	S	S	S	S	G	2021-10-12	6.1.005	N	AL_71	6.2.010	4/2	<8	4	<1	<4	<0.5	<2	>32	<4	>32	<4	<2	<1	-	<16/4	<2	+	<0.5/9.5	<1	16	<1	<16/2	<4	S	S	S	S	S	S
AL_72	WC101	2021-03-22	Campus WW	600	Barnard College	NY	S	S	S	S	I	S	S	S	G	2021-10-12	6.1.005	N	AL_72	6.2.010	<4/2	<8	<4	<1	<4	<0.5	<2	>32	<4	>32	8	<2	<1	-	<16/4	<2	+	<0.5/9.5	<1	<0.5	<1	<16/2	<4	S	S	S	S	S	S
AL_73	WC102	2021-03-22	Campus WW	600	Barnard College	NY	S	S	S	S	S	S	S	S	G	2021-10-12	6.1.005	N	AL_73	6.2.010	<4/2	<8	<4	<1	<4	<0.5	<2	8	<4	>32	<4	<2	<1	-	<16/4	<2	+	<0.5/9.5	<1	16	<1	<16/2	<4	S	S	S	S	S	S
AL_74	WC103	2021-03-22	Campus WW	600	Barnard College	NY	S	I	S	S	S	S	S	S	G	2021-10-12	6.1.005	N	AL_74	6.2.010	<4/2	<8	16	<1	<4	<0.5	<2	32	<4	32	16	<2	<1	-	<16/4	<2	+	<0.5/9.5	<1	<0.5	<1	<16/2	<4	S	I	S	S	S	S
AL_75	WC106	2021-03-24	Campus WW	600	Barnard College	NY	S	R	S	S	S	S	S	S	G	2021-10-12	6.1.005	N	AL_75	6.2.010	8/4	<8	32	<1	<4	<0.5	2	<4	<4	4	<4	<2	<1	-	<16/4	<2	+	<0.5/9.5	<1	<0.5	<1	<16/2	<4	S	R	S	S	S	S
AL_76	WC107	2021-03-24	Campus WW	600	Barnard College	NY	S	S	S	S	R	I	S	S	G	2021-10-12	6.1.005	N	AL_76	6.2.010	<4/2	<8	<4	<1	<4	<0.5	<2	>32	<4	>32	<4	<2	<1	-	<16/4	<2	+	<0.5/9.5	<1	16	<1	<16/2	<4	S	S	S	S	S	S
AL_77	WC108	2021-03-24	Campus WW	600	Barnard College	NY	S	S	S	S	R	I	S	S	G	2021-10-12	6.1.005	N	AL_77	6.2.010	4/2	<8	<4	<1	<4	<0.5	<2	>32	<4	>32	<4	<2	<1	-	<16/4	<2	+	<0.5/9.5	1	<0.5	<1	16/2	<4	S	S	S	S	S	S
AL_78	WC109	2021-03-24	Campus WW	600	Barnard College	NY	S	S	S	S	R	I	S	S	G	2021-10-12	6.1.005	N	AL_78	6.2.010	<4/2	<8	<4	<1	<4	<0.5	<2	32	<4	>32	<4	<2	<1	-	<16/4	<2	+	<0.5/9.5	<1	<0.5	<1	16/2	<4	S	S	S	S	S	S
AL_79	WC110	2021-03-29	Campus WW	600	Barnard College	NY	S	S	S	S	R	I	S	S	G	2021-10-12	6.1.005	N	AL_79	6.2.010	<4/2	<8	<4	<1	<4	<0.5	<2	>32	<4	>32	<4	<2	<1	-	<16/4	4	+	<0.5/9.5	<1	16	<1	<16/2	<4	S	S	S	S	S	S
AL_8	WC8	2021-01-07	Campus WW	600	Barnard College	NY	S	S	S	S	R	S	S	S	G	2021-10-04	6.1.002	N	AL_8	6.2.010	<4/2	<8	<4	<1	<4	<0.5	<2	<4	<4	<4	<4	<2	<1	-	<16/4	<2	+	<0.5/9.5	<1	16	<1	<16/2	<4	S	S	S	S	S	S
AL_80	WC111	2021-03-29	Campus WW	600	Barnard College	NY	S	S	S	S	IR	S	S	S	G	2021-10-12	6.1.005	N	AL_80	6.2.010	8/4	<8	32	<1	<4	<0.5	<2	>32	<4	>32	<4	<2	<1	-	<16/4	2	+	<0.5/9.5	<1	16	<1	<16/2	<4	S	R	S	S	S	S
AL_81	WC112	2021-03-29	Campus WW	600	Barnard College	NY	S	S	S	S	I	S	S	S	G	2021-10-17	6.1.006	N	AL_81	6.2.010	<4/2	<8	<4	<1	<4	<0.5	<2	16	<4	>32	<4	<2	<1	-	<16/4	<2	+	<0.5/9.5	<1	16	<1	<16/2	<4	S	S	S	S	S	S
AL_82	WC113	2021-03-29	Campus WW	600	Barnard College	NY	S	S	S	S	I	S	S	S	G	2021-10-17	6.1.006	N	AL_82	6.2.010	<4/2	<8	<4	<1	<4	<0.5	<2	32	<4	>32	8	<2	<1	-	<16/4	<2	+	<0.5/9.5	<1	16	<1	<16/2	<4	S	S	S	S	S	S
AL_83	WC117	2021-03-31	Campus WW	600	Barnard College	NY	S	R	S	IS	I	S	S	S	G	2021-10-17	6.1.006	N	AL_83	6.2.010	<4/2	<8	>32	<1	<4	<0.5	<2	8	<4	16	8	<2	<1	-	<16/4	<2	+	<0.5/9.5	<1	2	<1	<16/2	<4	S	R	S	S	S	S
AL_84	WC118	2021-03-31	Campus WW	600	Barnard College	NY	S	I	S	IS	I	S	S	S	G	2021-10-17	6.1.006	N	AL_84	6.2.011	16/8	<8	16	<1	<4	<0.5	<2	>32	<4	>32	<4	<2	<1	-	<16/4	<2	+	<0.5/9.5	<1	16	<1	32/2	<4	S	I	S	S	S	S
AL_85	WC119	2021-03-31	Campus WW	600	Barnard College	NY	IS	IS	S	I	I	S	S	IS	G	2021-10-17	6.1.006	N	AL_85	6.2.011	8/4	<8	16	<1	<4	<0.5	<2	>32	<4	>32	8	<2	<1	-	<16/4	<2	+	<0.5/9.5	<1	16	<1	<16/2	<4	S	I	S	S	S	S
AL_86	WC120	2021-03-31	Campus WW	600	Barnard College	NY	S	IS	S	S	IS	S	S	S	G	2021-10-17	6.1.006	N	AL_86	6.2.011	16/8	<8	>32	<1	<4	<0.5	<2	>32	<4	>32	32	<2	<1	-	<16/4	4	+	<0.5/9.5	<1	<0.5	<1	<16/2	<4	S	R	S	S	S	S
AL_87	WC121	2021-03-31	Campus WW	600	Barnard College	NY	S	I	S	S	IS	S	S	S	G	2021-10-17	6.1.006	N	AL_87	6.2.011	16/8	<8	32	<1	<4	<0.5	<2	>32	<4	>32	<4	<2	<1	-	<16/4	<2	+	<0.5/9.5	1	16	<1	<16/2	<4	S	R	S	S	S	S
AL_88	WC122	2021-03-31	Campus WW	600	Barnard College	NY	S	S	S	IS	S	S	S	S	G	2021-10-17	6.1.006	N	AL_88	6.2.011	16/8	<8	>32	<1	<4	<0.5	<2	>32	<4	>32	32	<2	<1	-	<16/4	4	+	<0.5/9.5	<1	16	<1	<16/2	<4	S	R	S	S	S	S
AL_89	WC123	2021-03-31	Campus WW	600	Barnard College	NY	S	S	S	S	S	S	S	S	G	2021-10-17	6.1.006	N	AL_89	6.2.011	16/8	<8	16	<1	<4	<0.5	<2	>32	<4	>32	4	<2	<1	-	<16/4	<2	+	<0.5/9.5	<1	16	<1	<16/2	<4	S	I	S	S	S	S
AL_9	WC9	2021-01-11	Campus WW	600	Barnard College	NY	S	S	S	S	S	S	S	S	G	2021-10-04	6.1.002	N	AL_9	6.2.011	8/4	<8	32	1	<4	<0.5	<2	>32	<4	>32	<4	<2	<1	-	<16/4	<2	+	<0.5/9.5	<1	<0.5	<1	<16/2	<4	S	R	S	S	S	S
AL_90	WC124	2021-03-31	Campus WW	600	Barnard College	NY	IS	R	S	IS	IS	S	S	IS	G	2021-10-17	6.1.006	N	AL_90	6.2.011	8/4	<8	>32	<1	4	<0.5	<2	>32	<4	>32	8	<2	<1	-	<16/4	<2	+	<0.5/9.5	1	2	<1	<16/2	<4	S	R	S	S	S	S
AL_91	WC125	2021-04-12	Campus WW	600	Barnard College	NY	S	R	S	IS	R	S	S	S	G	2021-10-17	6.1.006	N	AL_91	6.2.011	<4/2	<8	32	<1	<4	<0.5	<2	16	<4	>32	<4	<2	<1	-	<16/4	<2	+	<0.5/9.5	<1	2	<1	<16/2	<4	S	R	S	S	S	S
AL_92	WC126	2021-04-12	Campus WW	600	Barnard College	NY	S	R	S	IS	S	S	S	S	G	2021-10-17	6.1.006	N	AL_92	6.2.011	16/8	<8	>32	<1	<4	<0.5	<2	>32	<4	>32	8	<2	<1	-	<16/4	8	+	<0.5/9.5	<1	2	<1	<16/2	<4	S	R	S	S	S	S
AL_93	WC127	2021-04-12	Campus WW	600	Barnard College	NY	S	R	S	S	S	S	S	S	G	2021-10-17	6.1.006	N	AL_93	6.2.011	32/16	<8	32	<1	<4	<0.5	<2	>32	<4	>32	8	<2	<1	-	<16/4	4	+	<0.5/9.5	<1	2	<1	<16/2	<4	S	R	S	S	S	S
AL_94	WC128	2021-04-12	Campus WW	600	Barnard College	NY	S	R	S	S	S	S	S	S	G	2021-10-17	6.1.006	N	AL_94	6.2.011	8/4	<8	>32	<1	<4	<0.5	<2	>32	<4	>32	8	<2	<1	-	<16/4	4	+	<0.5/9.5	<1	2	<1	<16/2	<4	S	R	S	S	S	S
AL_95	WC133	2021-04-19	Campus WW	600	Barnard College	NY	S	R	S	S	S	S	S	S	G	2021-10-17	6.1.006	N	AL_95	6.2.011	8/4	<8	32	<1	<4	<0.5	<2	>32	<4	>32	<4	<2	<1	-	<16/4	<2	+	<0.5/9.5	<1	16	<1	<16/2	<4	S	R	S	S	S	S
AL_96	WC134	2021-04-19	Campus WW	600	Barnard College	NY	S	I	S	S	S	S	S	S	G	2021-10-17	6.1.006	N	AL_96	6.2.011	8/4	<8	16	<1	<4	<0.5	<2	>32	<4	>32	<4	<2	<1	-	<16/4	<2	+	<0.5/9.5	<1	16	<1	<16/2	<4	S	I	S	S	S	S
AL_97	WC135	2021-04-19	Campus WW	600	Barnard College	NY	S	I	S	S	S	S	S	S	G	2021-10-17	6.1.006	N	AL_97	6.2.011	<4/2	<8	8	<1	<4	<0.5	<2	>32	<4	>32	4	<2	<1	-	<16/4	<2	+	<0.5/9.5	<1	16	<1	<16/2	<4	S	S	S	S	S	S
AL_98	WC136	2021-04-19	Campus WW	600	Barnard College	NY	S	I	S	S	s	S	S	S	G	2021-10-17	6.1.006	Y	AL_98	6.2.011	8/4	<8	16	<1	<4	<0.5	<2	>32	<4	>32	<4	<2	<1	-	<16/4	<2	+	<0.5/9.5	<1	16	<1	<16/2	<4	S	I	S	S	S	S
AL_99	WC137	2021-04-19	Campus WW	600	Barnard College	NY	S	S	S	S	I	S	S	S	G	2021-10-17	6.1.006	Y	AL_99	6.2.011	8/4	<8	16	<1	<4	<0.5	<2	8	<4	>32	<4	<2	<1	-	<16/4	<2	+	<0.5/9.5	<1	16	<1	<16/2	<4	S	I	S	S	S	S
KH2_1	1+M	2021-09-29	City WW	Sewer pipe composite	Mesa/Tempe, AZ	AZ	R	R	S	I	I	S	S	I	G	2021-11-17	6.1.010	N	KH_2_1	6.2.012	32/16	<8	>32	<1	<4	<0.5	<2	32	<4	8	<4	<2	<1	-	<16/4	<2	+	<0.5/9.5	<1	>16	<1	<16/2	<4	S	R	S	S	S	S
KH2_10	G383-2	2021-09-29	WW Influent	Wastewater Treatment Plant	Gilbert, AZ	AZ	R	I	S	S	I	S	S	S	G	2021-11-17	6.1.010	N	KH_2_10	6.2.012	16/8	<8	>32	16	8	<0.5	<2	>32	<4	>32	32	<2	<1	-	<16/4	>16	+	<0.5/9.5	8	>16	<1	32/2	<4	S	R	R	I	S	S
KH2_11	Guadalupe-1	2021-09-29	City WW	Sewer pipe composite	Guadalupe, AZ	AZ	I	R	S	I	I	I	S	S	G	2021-11-17	6.1.010	N	KH_2_11	6.2.012	8/4	<8	>32	16	<4	<0.5	<2	>32	<4	32	16	<2	<1	-	<16/4	>16	+	<0.5/9.5	4	>16	<1	<16/2	<4	S	R	R	S	S	S
KH2_12	Guadalupe-2	2021-09-29	City WW	Sewer pipe composite	Guadalupe, AZ	AZ	I	R	S	R	I	R	S	I	G	2021-11-17	6.1.010	N	KH_2_12	6.2.012	16/8	<8	>32	8	<4	1	<2	>32	<4	32	32	<2	<1	-	<16/4	>16	+	>4/76	8	>16	<1	<16/2	<4	S	R	R	S	S	S
KH2_13	B98-1	2021-09-29	WW Influent	Wastewater Treatment Plant	Washington	WA	I	R	I	I	I	I	S	R	G	2021-11-17	6.1.010	N	KH_2_13	6.2.014	<4/2	<8	32	<1	<4	<0.5	<2	<4	<4	<4	<4	<2	<1	-	<16/4	<2	+	<0.5/9.5	<1	2	<1	<16/2	<4	S	R	S	S	S	S
KH2_14	B98-2	2021-09-29	WW Influent	Wastewater Treatment Plant	Washington	WA	I	I	S	R	R	S	S	I	G	2021-11-17	6.1.010	N	KH_2_14	6.2.014	<4/2	<8	16	<1	<4	1	<2	<4	<4	<4	8	<2	<1	-	<16/4	<2	+	<0.5/9.5	<1	16	<1	<16/2	<4	S	I	S	S	S	S
KH2_15	B95-1	2021-09-29	WW Influent	Wastewater Treatment Plant	Washington	WA	I	R	I	I	I	S	S	R	G	2021-11-17	6.1.010	N	KH_2_15	6.2.014	8/4	<8	>32	<1	<4	<0.5	<2	<4	<4	16	8	<2	<1	-	<16/4	<2	+	<0.5/9.5	<1	16	<1	<16/2	<4	S	R	S	S	S	S
KH2_16	B95-2	2021-09-29	WW Influent	Wastewater Treatment Plant	Washington	WA	I	I	I	I	I	S	S	I	G	2021-11-17	6.1.010	N	KH_2_16	6.2.014	<4/2	<8	4	<1	<4	<0.5	<2	8	<4	8	8	<2	<1	-	<16/4	<2	+	<0.5/9.5	<1	2	<1	<16/2	<4	S	S	S	S	S	S
KH2_17	B94-1	2021-09-29	WW Influent	Wastewater Treatment Plant	Washington	WA	I	S	S	I	I	S	S	S	G	2021-11-17	6.1.010	Y	KH_2_17	6.2.014	<4/2	<8	8	<1	<4	<0.5	<2	<4	<4	8	<4	<2	<1	-	<16/4	<2	+	<0.5/9.5	<1	<0.5	<1	<16/2	<4	S	S	S	S	S	S
KH2_18	B94-2	2021-09-29	WW Influent	Wastewater Treatment Plant	Washington	WA	I	I	I	I	I	S	S	I	G	2021-11-17	6.1.010	N	KH_2_18	6.2.014	<4/2	<8	32	<1	<4	<0.5	<2	<4	<4	8	8	<2	<1	-	<16/4	<2	+	<0.5/9.5	<1	16	<1	<16/2	<4	S	R	S	S	S	S
KH2_19	B93-1	2021-09-29	WW Influent	Wastewater Treatment Plant	Illinois	IL	I	I	S	S	I	I	S	I	G	2021-11-17	6.1.010	N	KH_2_19	6.2.014	<4/2	<8	32	<1	<4	<0.5	<2	<4	<4	8	<4	<2	<1	-	<16/4	<2	+	<0.5/9.5	<1	2	<1	<16/2	<4	S	R	S	S	S	S
KH2_2	1+M	2021-09-29	City WW	Sewer pipe composite	Mesa/Tempe, AZ	AZ	I	R	S	I	I	S	S	R	G	2021-11-17	6.1.010	N	KH_2_2	6.2.014	<4/2	<8	>32	<1	<4	<0.5	<2	<4	<4	8	<4	<2	<1	-	<16/4	<2	+	<0.5/9.5	<1	16	<1	<16/2	<4	S	R	S	S	S	S
KH2_20	B93-2	2021-09-29	WW Influent	Wastewater Treatment Plant	Illinois	IL	I	R	I	I	I	I	S	S	G	2021-11-17	6.1.010	N	KH_2_20	6.2.014	<4/2	<8	>32	<1	<4	<0.5	<2	<4	<4	8	<4	<2	<1	-	<16/4	<2	+	<0.5/9.5	<1	16	<1	<16/2	<4	S	R	S	S	S	S
KH2_21	B90-1	2021-09-29	WW Influent	Wastewater Treatment Plant	New Jersey	NJ	I	R	I	S	I	S	S	I	G	2021-11-17	6.1.010	N	KH_2_21	6.2.014	<4/2	<8	32	<1	<4	<0.5	<2	<4	<4	8	<4	<2	<1	-	<16/4	<2	+	<0.5/9.5	<1	16	<1	<16/2	<4	S	R	S	S	S	S
KH2_22	B90-2	2021-09-29	WW Influent	Wastewater Treatment Plant	New Jersey	NJ	S	S	S	S	I	S	S	S	G	2021-11-17	6.1.010	Y	KH_2_22	6.2.013	<4/2	<8	<4	<1	<4	<0.5	<2	<4	<4	<4	<4	<2	<1	-	<16/4	<2	+	<0.5/9.5	<1	<0.5	<1	<16/2	<4	S	S	S	S	S	S
KH2_23	B82-1	2021-09-29	WW Influent	Wastewater Treatment Plant	Kentucky	KY	I	I	S	I	I	S	S	S	G	2021-11-17	6.1.010	N	KH_2_23	6.2.013	<4/2	<8	<4	<1	<4	<0.5	<2	<4	<4	<4	8	<2	<1	-	<16/4	<2	+	<0.5/9.5	<1	2	<1	<16/2	<4	S	S	S	S	S	S
KH2_24	B82-2	2021-09-29	WW Influent	Wastewater Treatment Plant	Kentucky	KY	I	R	I	I	I	I	S	IR	G	2021-11-21	6.1.011	N	KH_2_24	6.2.013	8/4	<8	>32	<1	<4	<0.5	<2	<4	<4	<4	<4	<2	<1	-	<16/4	<2	+	1/19	<1	16	<1	<16/2	<4	S	R	S	S	S	S
KH2_25	B92-1	2021-09-29	WW Influent	Wastewater Treatment Plant	Washington	WA	I	I	I	I	I	I	S	I	G	2021-11-21	6.1.011	N	KH_2_25	6.2.013	<4/2	<8	<4	<1	<4	<0.5	<2	<4	<4	<4	<4	<2	<1	-	<16/4	<2	+	<0.5/9.5	<1	16	<1	<16/2	<4	S	S	S	S	S	S
KH2_26	B92-2	2021-09-29	WW Influent	Wastewater Treatment Plant	Washington	WA	S	I	S	S	S	I	S	S	G	2021-11-21	6.1.011	N	KH_2_26	6.2.013	<4/2	<8	32	<1	<4	<0.5	<2	<4	<4	<4	<4	<2	<1	-	<16/4	<2	+	<0.5/9.5	<1	16	<1	<16/2	<4	S	R	S	S	S	S
KH2_27	B97-1	2021-09-29	WW Influent	Wastewater Treatment Plant	Washington	WA	S	I	S	I	S	S	S	S	G	2021-11-21	6.1.011	N	KH_2_27	6.2.013	<4/2	<8	16	<1	<4	<0.5	<2	<4	<4	<4	<4	<2	<1	-	<16/4	<2	+	<0.5/9.5	<1	16	<1	<16/2	<4	S	I	S	S	S	S
KH2_28	B97-2	2021-09-29	WW Influent	Wastewater Treatment Plant	Washington	WA	I	I	I	I	I	I	S	I	G	2021-11-21	6.1.011	N	KH_2_28	6.2.013	<4/2	<8	8	<1	<4	<0.5	<2	<4	<4	<4	<4	<2	<1	-	<16/4	<2	+	<0.5/9.5	<1	16	<1	<16/2	<4	S	S	S	S	S	S
KH2_29	ASU C-1	2021-09-29	City WW	Sewer pipe composite	Mesa/Tempe, AZ	AZ	I	I	I	I	I	I	S	I	G	2021-11-21	6.1.011	N	KH_2_29	6.2.013	<4/2	<8	8	<1	<4	<0.5	<2	<4	<4	<4	<4	<2	<1	-	<16/4	<2	+	<0.5/9.5	<1	16	<1	<16/2	<4	S	S	S	S	S	S
KH2_3	G382-1	2021-09-29	WW Influent	Wastewater Treatment Plant	Kentucky	KY	R	R	S	I	R	R	S	I	G	2021-11-17	6.1.010	N	KH_2_3	6.2.013	8/4	<8	>32	<1	<4	<0.5	<2	<4	<4	<4	<4	<2	<1	-	<16/4	<2	+	>4/76	<1	>16	<1	<16/2	8	S	R	S	S	S	S
KH2_30	ASU C-2	2021-09-29	City WW	Sewer pipe composite	Mesa/Tempe, AZ	AZ	I	I	I	I	I	I	S	I	G	2021-11-21	6.1.011	N	KH_2_30	6.2.013	<4/2	<8	8	<1	<4	<0.5	<2	<4	<4	<4	<4	<2	<1	-	<16/4	<2	+	<0.5/9.5	<1	16	<1	<16/2	<4	S	S	S	S	S	S
KH2_31	ME01-1	2021-09-29	City WW	Canal water near Hospital	Mesa/Tempe, AZ	AZ	I	I	I	I	I	I	S	I	G	2021-11-21	6.1.011	N	KH_2_31	6.2.015	<4/2	<8	<4	<1	<4	<0.5	<2	<4	<4	<4	<4	<2	<1	-	<16/4	<2	+	<0.5/9.5	<1	16	<1	<16/2	<4	S	S	S	S	S	S
KH2_32	ME01-2	2021-09-29	City WW	Canal water near Hospital	Mesa/Tempe, AZ	AZ	I	S	I	I	I	I	S	S	G	2021-11-21	6.1.011	N	KH_2_32	6.2.015	<4/2	<8	16	<1	<4	<0.5	<2	8	<4	8	<4	<2	<1	-	<16/4	<2	+	<0.5/9.5	<1	16	<1	<16/2	<4	S	I	S	S	S	S
KH2_33	B96-1	2021-09-29	WW Influent	Wastewater Treatment Plant	California	CA	I	R	I	I	I	I	S	S	G	2021-11-21	6.1.011	N	KH_2_33	6.2.015	8/4	<8	>32	<1	<4	<0.5	<2	<4	<4	<4	<4	<2	<1	-	<16/4	<2	+	<0.5/9.5	<1	<0.5	<1	<16/2	<4	S	R	S	S	S	S
KH2_34	B96-2	2021-09-29	WW Influent	Wastewater Treatment Plant	California	CA	I	I	S	S	I	S	S	S	G	2021-11-21	6.1.011	N	KH_2_34	6.2.015	<4/2	<8	16	<1	<4	<0.5	<2	<4	<4	<4	<4	<2	<1	-	<16/4	<2	+	<0.5/9.5	<1	16	<1	<16/2	<4	S	I	S	S	S	S
KH2_35	B96-3	2021-09-29	WW Influent	Wastewater Treatment Plant	California	CA	R	R	I	I	R	R	R	I	G	2021-11-21	6.1.011	Y	KH_2_35	6.2.015	16/8	<8	>32	<1	<4	<0.5	<2	8	<4	8	8	>16	<1	-	<16/4	<2	+	<0.5/9.5	<1	>16	<1	<16/2	<4	S	R	S	S	S	S
KH2_36	B91-1	2021-09-29	WW Influent	Wastewater Treatment Plant	Oregon	OR	R	R	I	I	I	I	S	S	G	2021-11-21	6.1.011	N	KH_2_36	6.2.015	<4/2	<8	16	<1	<4	<0.5	<2	<4	<4	8	<4	<2	<1	-	<16/4	<2	+	<0.5/9.5	<1	16	<1	<16/2	<4	S	I	S	S	S	S
KH2_37	B91-2	2021-09-29	WW Influent	Wastewater Treatment Plant	Oregon	OR	I	S	I	I	I	S	S	S	G	2021-11-21	6.1.011	Y	KH_2_37	6.2.015	<4/2	<8	<4	<1	<4	<0.5	<2	<4	<4	<4	<4	<2	<1	-	<16/4	<2	+	<0.5/9.5	<1	16	<1	<16/2	<4	S	S	S	S	S	S
KH2_38	B91-3	2021-09-29	WW Influent	Wastewater Treatment Plant	Oregon	OR	I	R	I	I	I	R	S	S	G	2021-11-21	6.1.011	Y	KH_2_38	6.2.015	32/16	<8	>32	<1	<4	<0.5	<2	<4	<4	<4	8	<2	<1	-	<16/4	<2	+	>4/76	<1	16	<1	32/2	<4	S	R	S	S	S	S
KH2_39	TPO5-1	2021-09-29	City WW	Sewer pipe composite	Mesa/Tempe, AZ	AZ	I	R	I	I	I	R	S	I	G	2021-11-21	6.1.011	N	KH_2_39	6.2.015	8/4	>64	>32	<1	<4	<0.5	<2	<4	<4	8	<4	8	<1	-	<16/4	<2	+	>4/76	<1	>16	<1	<16/2	<4	R	R	S	S	S	S
KH2_4	G382-2	2021-09-29	WW Influent	Wastewater Treatment Plant	Kentucky	KY	I	I	S	I	I	S	S	I	G	2021-11-17	6.1.010	N	KH_2_4	6.2.015	<4/2	<8	<4	<1	<4	<0.5	<2	<4	<4	<4	<4	<2	<1	-	<16/4	<2	+	<0.5/9.5	<1	16	<1	<16/2	<4	S	S	S	S	S	S
KH2_40	TPO5-2	2021-09-29	City WW	Sewer pipe composite	Mesa/Tempe, AZ	AZ	I	I	I	I	I	S	S	I	G	2021-11-21	6.1.011	N	KH_2_40	6.2.016	<4/2	<8	<4	<1	<4	<0.5	<2	<4	<4	16	8	<2	<1	-	<16/4	<2	+	<0.5/9.5	<1	16	<1	<16/2	<4	S	S	S	S	S	S
KH2_41	TPO5-3	2021-09-29	City WW	Sewer pipe composite	Mesa/Tempe, AZ	AZ	I	I	I	I	I	S	S	I	G	2021-11-21	6.1.011	N	KH_2_41	6.2.016	<4/2	<8	<4	<1	<4	<0.5	<2	<4	<4	<4	8	<2	<1	-	<16/4	<2	+	<0.5/9.5	<1	16	<1	<16/2	<4	S	S	S	S	S	S
KH2_42	B97-3	2021-09-29	WW Influent	Wastewater Treatment Plant	Washington	WA	I	I	I	S	I	S	S	S	G	2021-11-21	6.1.011	N	KH_2_42	6.2.016	8/4	<8	16	<1	<4	<0.5	<2	16	<4	16	8	<2	<1	-	<16/4	8	+	<0.5/9.5	<1	16	<1	<16/2	<4	S	I	S	S	S	S
KH2_5	St Lukes-1	2021-09-29	Hospital WW	Tempe St Lukes Hospital	Mesa/Tempe, AZ	AZ	I	R	S	I	I	I	S	I	G	2021-11-17	6.1.010	N	KH_2_5	6.2.016	<4/2	<8	>32	<1	<4	<0.5	<2	<4	<4	<4	8	<2	<1	-	<16/4	<2	+	<0.5/9.5	<1	2	<1	<16/2	<4	S	R	S	S	S	S
KH2_6	St Lukes-2	2021-09-29	Hospital WW	Tempe St Lukes Hospital	Mesa/Tempe, AZ	AZ	I	R	S	I	I	S	S	S	G	2021-11-17	6.1.010	N	KH_2_6	6.2.016	8/4	<8	>32	<1	<4	<0.5	<2	8	<4	8	8	<2	<1	-	<16/4	4	+	<0.5/9.5	<1	16	<1	<16/2	<4	S	R	S	S	S	S
KH2_7	B83-1	2021-09-29	WW Influent	Wastewater Treatment Plant	Gilbert, AZ	AZ	R	S	S	S	I	S	S	S	G	2021-11-17	6.1.010	Y	KH_2_7	6.2.016	<4/2	<8	<4	<1	<4	<0.5	<2	<4	<4	<4	<4	<2	<1	-	<16/4	<2	+	<0.5/9.5	<1	2	<1	<16/2	<4	S	S	S	S	S	S
KH2_8	B83-2	2021-09-29	WW Influent	Wastewater Treatment Plant	Gilbert, AZ	AZ	I	R	S	S	I	S	S	I	G	2021-11-17	6.1.010	N	KH_2_8	6.2.016	<4/2	<8	32	<1	<4	<0.5	<2	<4	<4	<4	<4	<2	<1	-	<16/4	<2	+	<0.5/9.5	<1	>16	<1	<16/2	<4	S	R	S	S	S	S
KH2_9	G383-1	2021-09-29	WW Influent	Wastewater Treatment Plant	Gilbert, AZ	AZ	I	I	S	I	I	S	S	S	G	2021-11-17	6.1.010	N	KH_2_9	6.2.016	<4/2	<8	4	<1	<4	<0.5	<2	<4	<4	<4	8	<2	<1	-	<16/4	<2	+	<0.5/9.5	<1	>16	<1	<16/2	<4	S	S	S	S	S	S
KH_1	1F	2021-03-13	Dairy cattle manure - liquid	Lagoon 1	Zinke Farm	AZ	S	I	S	S	R	S	S	S	G	2021-10-20	6.1.007	N	KH_1	6.2.011	8/4	<8	8	<1	<4	<0.5	<2	>32	<4	>32	<4	<2	<1	-	<16/4	<2	+	<0.5/9.5	<1	16	<1	<16/2	<4	S	S	S	S	S	S
KH_10	10F	2021-03-13	Dairy cattle manure - liquid	Lagoon 4	Zinke Farm	AZ	S	I	S	I	S	S	S	S	G	2021-10-20	6.1.007	Y	KH_10	6.2.011	<4/2	<8	16	<1	<4	<0.5	<2	>32	<4	>32	<4	<2	<1	>0	<16/4	<2	+	<0.5/9.5	<1	16	<1	<16/2	<4	S	I	S	S	S	S
KH_11	11F	2021-03-13	Dairy cattle manure - liquid	Lagoon 4	Zinke Farm	AZ	S	I	I	I	I	I	I	I	G	2021-10-20	6.1.007	Y	KH_11	6.2.011	<4/2	<8	8	<1	<4	<0.5	<2	8	<4	>32	<4	<2	<1	-	<16/4	<2	+	<0.5/9.5	<1	16	<1	<16/2	<4	S	S	S	S	S	S
KH_12	12F	2021-03-13	Dairy cattle manure - liquid	Lagoon 4	Zinke Farm	AZ	S	I	S	I	I	I	I	I	G	2021-10-20	6.1.007	Y	KH_12	6.2.012	<4/2	<8	<4	<1	<4	<0.5	<2	<4	<4	<4	<4	<2	<1	-	<16/4	<2	+	<0.5/9.5	<1	16	<1	<16/2	<4	S	S	S	S	S	S
KH_13	13F	2021-03-13	Dairy cattle manure - liquid	Settling pond	Zinke Farm	AZ	S	I	S	S	S	S	S	S	G	2021-10-20	6.1.007	Y	KH_13	6.2.012	<4/2	<8	<4	<1	<4	<0.5	<2	<4	<4	<4	<4	<2	<1	-	<16/4	<2	+	<0.5/9.5	<1	<0.5	<1	<16/2	<4	S	S	S	S	S	S
KH_14	16F	2021-03-13	Dairy cattle manure - solid	Dried manure bed	Zinke Farm	AZ	S	I	S	S	R	R	S	S	G	2021-10-20	6.1.007	N	KH_14	6.2.012	<4/2	<8	32	2	8	<0.5	<2	>32	<4	>32	8	<2	<1	-	<16/4	4	+	<0.5/9.5	<1	16	<1	64/2	<4	S	R	I	I	S	S
KH_15	17F	2021-03-13	Dairy cattle manure - solid	Dried manure bed	Zinke Farm	AZ	I	I	I	I	I	I	I	I	G	2021-10-20	6.1.007	N	KH_15	6.2.012	<4/2	<8	<4	<1	<4	<0.5	<2	<4	<4	<4	<4	<2	<1	-	<16/4	<2	+	<0.5/9.5	<1	16	<1	<16/2	<4	S	S	S	S	S	S
KH_16	18F	2021-03-13	Dairy cattle manure - solid	Dried manure bed	Zinke Farm	AZ	I	I	I	I	I	I	I	I	G	2021-10-20	6.1.007	N	KH_16	6.2.012	<4/2	<8	<4	<1	<4	<0.5	<2	>32	<4	>32	<4	<2	<1	-	<16/4	<2	+	<0.5/9.5	<1	16	<1	<16/2	<4	S	S	S	S	S	S
KH_17	19F	2021-03-13	Dairy cattle manure - solid	Farm perimeter	Zinke Farm	AZ	I	I	I	I	I	I	I	I	G	2021-10-20	6.1.007	N	KH_17	6.2.012	<4/2	<8	8	<1	<4	<0.5	<2	16	<4	>32	<4	<2	<1	-	<16/4	<2	+	<0.5/9.5	<1	<0.5	<1	<16/2	<4	S	S	S	S	S	S
KH_18	20F	2021-03-13	Dairy cattle manure - solid	Settling pond	Zinke Farm	AZ	I	I	I	I	I	I	I	I	G	2021-10-20	6.1.007	N	KH_18	6.2.012	<4/2	<8	4	<1	<4	<0.5	<2	16	<4	>32	<4	<2	<1	-	<16/4	<2	+	<0.5/9.5	<1	16	<1	<16/2	<4	S	S	S	S	S	S
KH_19	GWP1-1	2020-09-19	Groundwater	GW pond-1	Riparian Preserve	AZ	I	R	I	I	R	R	S	I	G	2021-10-20	6.1.007	N	KH_19	6.2.020	<4/2	<8	>32	<1	<4	<0.5	<2	>32	<4	>32	8	<2	<1	-	<16/4	4	+	<0.5/9.5	<1	16	<1	<16/2	<4	S	R	S	S	S	S
KH_2	2F	2021-03-13	Dairy cattle manure - liquid	Lagoon 1	Zinke Farm	AZ	R	I	S	S	S	S	S	S	G	2021-10-20	6.1.007	N	KH_2	6.2.012	<4/2	<8	<4	<1	<4	<0.5	<2	4	<4	32	<4	<2	<1	-	<16/4	<2	+	<0.5/9.5	<1	>16	<1	<16/2	<4	S	S	S	S	S	S
KH_20	GWP1-2	2020-09-19	Groundwater	GW pond-1	Riparian Preserve	AZ	I	I	I	I	R	R	S	I	G	2021-10-20	6.1.007	N	KH_20	6.2.012	>32/16	<8	>32	<1	<4	<0.5	<2	>32	<4	>32	8	<2	<1	-	<16/4	4	+	<0.5/9.5	<1	16	<1	>64/2	<4	S	R	S	S	S	S
KH_21	GWP1-3	2020-09-19	Groundwater	GW pond-1	Riparian Preserve	AZ	I	R	I	I	R	R	S	I	G	2021-10-20	6.1.007	N	KH_21	6.2.012	>32/16	<8	>32	8	8	<0.5	4	>32	<4	>32	>32	<2	4	-	<16/4	>16	+	<0.5/9.5	<1	16	<1	>64/2	<4	S	R	R	I	S	I
KH_22	GWP2-1	2020-09-19	Groundwater	GW pond-2	Riparian Preserve	AZ	S	I	I	I	R	R	S	I	G	2021-10-20	6.1.007	N	KH_22	6.2.012	>32/16	<8	16	<1	<4	<0.5	<2	>32	<4	>32	>32	<2	<1	-	<16/4	4	+	<0.5/9.5	<1	16	<1	32/2	<4	S	I	S	S	S	S
KH_23	GWP2-2	2020-09-19	Groundwater	GW pond-2	Riparian Preserve	AZ	N/A	N/A	N/A	N/A	N/A	N/A	N/A	N/A	N/A		N/A	N
KH_24	GWP2-3	2020-09-19	Groundwater	GW pond-2	Riparian Preserve	AZ	S	S	S	S	S	S	S	S	G	2021-10-24	6.1.008	Y	KH_24	6.2.012	>32/16	<8	>32	<1	<4	<0.5	<2	>32	<4	>32	8	<2	<1	-	<16/4	2	+	<0.5/9.5	<1	16	<1	>64/2	<4	S	R	S	S	S	S
KH_25	GWP3-1	2020-09-19	Groundwater	GW pond-3	Riparian Preserve	AZ	I	I	I	I	R	IR	S	I	G	2021-10-24	6.1.008	N	KH_25	6.2.020	>32/16	16	>32	4	8	<0.5	<2	>32	<4	>32	>32	4	<1	-	<16/4	>16	+	<0.5/9.5	<1	16	<1	64/2	<4	S	R	R	I	S	S
KH_26	GWP3-2	2020-09-19	Groundwater	GW pond-3	Riparian Preserve	AZ	S	S	S	S	R	IR	S	S	G	2021-10-24	6.1.008	Y	KH_26	6.2.012	>32/16	<8	>32	<1	<4	<0.5	<2	16	<4	<4	16	<2	<1	-	<16/4	<2	+	<0.5/9.5	<1	16	<1	>64/2	<4	S	R	S	S	S	S
KH_27	GWP3-3	2020-09-19	Groundwater	GW pond-3	Riparian Preserve	AZ	I	IR	I	I	IR	I	S	I	G	2021-10-24	6.1.008	N	KH_27	6.2.012	>32/16	<8	>32	2	8	<0.5	<2	>32	<4	>32	<4	<2	<1	-	<16/4	2	+	<0.5/9.5	<1	16	<1	>64/2	<4	S	R	I	I	S	S
KH_28	P7SW1-1	2020-09-19	Recharge only	Pond 7 SW-1	Riparian Preserve	AZ	I	IR	I	I	I	I	S	I	G	2021-10-24	6.1.008	N	KH_28	6.2.012	32/16	<8	16	<1	<4	<0.5	<2	>32	<4	>32	<4	<2	<1	-	<16/4	<2	+	<0.5/9.5	<1	16	<1	<16/2	<4	S	I	S	S	S	S
KH_29	P7SW1-2	2020-09-19	Recharge only	Pond 7 SW-1	Riparian Preserve	AZ	S	S	S	S	I	I	S	I	G	2021-10-24	6.1.008	N	KH_29	6.2.012	<4/2	<8	16	2	4	<0.5	<2	8	<4	>32	4	4	<1	-	<16/4	<2	+	<0.5/9.5	<1	8	<1	<16/2	<4	S	I	I	S	S	S
KH_3	3F	2021-03-13	Dairy cattle manure - liquid	Lagoon 1	Zinke Farm	AZ	S	I	S	I	S	S	S	S	G	2021-10-20	6.1.007	Y	KH_3	6.2.016	<4/2	<8	<4	<1	<4	<0.5	<2	<4	<4	<4	<4	<2	<1	-	<16/4	<2	+	<0.5/9.5	<1	16	<1	<16/2	<4	S	S	S	S	S	S
KH_30	P7SW1-3	2020-09-19	Recharge only	Pond 7 SW-1	Riparian Preserve	AZ	I	S	S	S	I	S	S	I	G	2021-10-24	6.1.008	N	KH_30	6.2.016	>32/16	<8	>32	<1	<4	<0.5	<2	>32	<4	>32	8	<2	<1	-	<16/4	4	+	<0.5/9.5	<1	>16	<1	<16/2	<4	S	R	S	S	S	S
KH_31	P7SW2-1	2020-09-19	Recharge only	Pond 7 SW-2	Riparian Preserve	AZ	S	S	S	S	S	S	S	S	G	2021-10-24	6.1.008	Y	KH_31	6.2.018	<4/2	<8	>32	<1	<4	<0.5	<2	8	<4	16	<4	<2	<1	-	<16/4	<2	+	<0.5/9.5	<1	16	<1	<16/2	<4	S	R	S	S	S	S
KH_32	P7SW2-2	2020-09-19	Recharge only	Pond 7 SW-2	Riparian Preserve	AZ	S	S	S	S	S	S	S	S	G	2021-10-24	6.1.008	N	KH_32	6.2.020	8/4	<8	>32	<1	<4	<0.5	<2	16	<4	8	8	<2	<1	-	<16/4	2	+	<0.5/9.5	<1	<0.5	<1	<16/2	<4	S	R	S	S	S	S
KH_33	P7SW2-3	2020-09-19	Recharge only	Pond 7 SW-2	Riparian Preserve	AZ	S	I	S	S	R	I	S	S	G	2021-10-24	6.1.008	N	KH_33	6.2.020	32/16	<8	32	8	32	<0.5	<2	>32	<4	>32	>32	<2	<1	-	<16/4	>16	+	1/19	<1	16	<1	>64/2	<4	S	R	R	R	S	S
KH_34	TSL-1	2021-04-22	Hospital WW	Tempe St Lukes Hospital	Mesa/Tempe Area	AZ	I	R	S	I	I	S	S	I	G	2021-10-24	6.1.008	N	KH_34	6.2.018	>32/16	32	>32	16	>32	<0.5	>16	>32	8	16	>32	<2	>8	-	>128/4	>16	+	<0.5/9.5	32	16	<1	>64/2	<4	I	R	R	R	S	R
KH_35	TSL-2	2021-04-22	Hospital WW	Tempe St Lukes Hospital	Mesa/Tempe Area	AZ	R	S	R	S	I	R	S	I	G	2021-10-24	6.1.008	N	KH_35	6.2.018	<4/2	<8	<4	<1	<4	<0.5	<2	<4	<4	<4	<4	>16	<1	-	<16/4	<2	+	<0.5/9.5	<1	>16	<1	<16/2	>8	S	S	S	S	S	S
KH_37	M1-2	2021-05-08	City WW	Mesa 1	Mesa/Tempe Area	AZ	S	R	S	S	S	S	S	S	G	2021-10-24	6.1.008	N	KH_37	6.2.018	<4/2	<8	32	<1	<4	<0.5	<2	4	<4	<4	<4	<2	<1	-	<16/4	<2	+	<0.5/9.5	<1	2	<1	<16/2	<4	S	R	S	S	S	S
KH_38	M1-3	2021-05-08	City WW	Mesa 1	Mesa/Tempe Area	AZ	I	IR	I	S	R	S	S	I	G	2021-10-24	6.1.008	N	KH_38	6.2.018	<4/2	<8	<4	<1	<4	<0.5	<2	<4	<4	<4	<4	<2	<1	-	<16/4	<2	+	<0.5/9.5	<1	<0.5	<1	<16/2	<4	S	S	S	S	S	S
KH_39	R-1	2021-05-08	Campus WW	Rural	Mesa/Tempe Area	AZ	I	S	S	S	I	S	S	I	G	2021-10-24	6.1.008	N	KH_39	6.2.018	<4/2	<8	<4	<1	<4	<0.5	<2	<4	<4	<4	<4	<2	<1	-	<16/4	<2	+	<0.5/9.5	<1	16	<1	<16/2	<4	S	S	S	S	S	S
KH_4	4F	2021-03-13	Dairy cattle manure - liquid	Lagoon 2	Zinke Farm	AZ	S	I	S	I	S	S	S	S	G	2021-10-20	6.1.007	Y	KH_4	6.2.018	<4/2	<8	4	<1	<4	<0.5	<2	<4	<4	<4	<4	<2	<1	-	<16/4	<2	+	<0.5/9.5	<1	16	<1	<16/2	<4	S	S	S	S	S	S
KH_40	R-2	2021-05-08	Campus WW	Rural	Mesa/Tempe Area	AZ	S	S	S	S	R	S	S	S	G	2021-10-24	6.1.008	Y	KH_40	6.2.018	<4/2	<8	<4	<1	<4	<0.5	<2	<4	<4	8	8	<2	<1	-	<16/4	<2	+	<0.5/9.5	<1	4	<1	<16/2	<4	S	S	S	S	S	S
KH_41	R-3	2021-05-08	Campus WW	Rural	Mesa/Tempe Area	AZ	S	S	S	S	I	I	S	S	G	2021-10-24	6.1.008	Y	KH_41	6.2.018	8/4	<8	<4	<1	<4	<0.5	<2	<4	<4	<4	<4	<2	<1	-	<16/4	<2	+	<0.5/9.5	<1	2	<1	<16/2	<4	S	S	S	S	S	S
KH_42	A3-1	2021-05-08	City WW	Area 3	Mesa/Tempe Area	AZ	I	R	R	S	R	S	S	I	G	2021-10-24	6.1.008	N	KH_42	6.2.017	16/8	<8	>32	<1	<4	<0.5	<2	<4	<4	<4	<4	>16	<1	-	<16/4	<2	+	2/38	<1	8	<1	<16/2	8	S	R	S	S	S	S
KH_43	A3-2	2021-05-08	City WW	Area 3	Mesa/Tempe Area	AZ	I	I	S	I	I	S	S	S	G	2021-10-24	6.1.008	N	KH_43	6.2.017	<4/2	<8	<4	<1	<4	<0.5	<2	<4	<4	8	8	<2	<1	-	<16/4	<2	+	<0.5/9.5	<1	16	<1	<16/2	<4	S	S	S	S	S	S
KH_44	A3-3	2021-05-08	City WW	Area 3	Mesa/Tempe Area	AZ	I	R	I	I	R	S	S	S	G	2021-10-24	6.1.008	N	KH_44	6.2.017	8/4	<8	>32	<1	<4	<0.5	<2	<4	<4	<4	<4	>16	<1	-	<16/4	<2	+	<0.5/9.5	<1	2	<1	<16/2	<4	S	R	S	S	S	S
KH_45	TTL-1	2021-05-13	Lake water	Tempe Town Lake	Mesa/Tempe Area	AZ	S	S	S	S	S	S	S	S	G	2021-10-24	6.1.008	Y	KH_45	6.2.017	<4/2	<8	<4	<1	<4	<0.5	<2	<4	<4	<4	<4	<2	<1	-	<16/4	<2	+	<0.5/9.5	<1	16	<1	<16/2	<4	S	S	S	S	S	S
KH_46	TTL-2	2021-05-13	Lake water	Tempe Town Lake	Mesa/Tempe Area	AZ	R	I	I	I	I	R	S	S	G	2021-10-27	6.1.009	N	KH_46	6.2.017	<4/2	<8	<4	<1	<4	<0.5	<2	<4	<4	8	<4	<2	<1	-	<16/4	<2	+	<0.5/9.5	<1	16	<1	<16/2	<4	S	S	S	S	S	S
KH_47	A6-1	2021-05-11	City WW	Area 6	Mesa/Tempe Area	AZ	I	I	I	I	I	I	S	S	G	2021-10-27	6.1.009	N	KH_47	6.2.017	<4/2	<8	<4	<1	<4	<0.5	<2	<4	<4	8	8	<2	<1	-	<16/4	<2	+	<0.5/9.5	<1	16	<1	<16/2	<4	S	S	S	S	S	S
KH_48	A6-2	2021-05-11	City WW	Area 6	Mesa/Tempe Area	AZ	S	S	S	S	S	S	S	S	G	2021-10-27	6.1.009	Y	KH_48	6.2.017	<4/2	<8	<4	<1	<4	<0.5	<2	<4	<4	<4	<4	<2	<1	-	<16/4	<2	+	<0.5/9.5	<1	16	<1	<16/2	<4	S	S	S	S	S	S
KH_49	A6-3	2021-05-11	City WW	Area 6	Mesa/Tempe Area	AZ	I	R	S	I	I	S	S	S	G	2021-10-27	6.1.009	N	KH_49	6.2.017	16/8	<8	>32	<1	<4	<0.5	<2	8	<4	<4	<4	<2	<1	-	<16/4	<2	+	<0.5/9.5	<1	2	<1	32/2	<4	S	R	S	S	S	S
KH_5	5F	2021-03-13	Dairy cattle manure - liquid	Lagoon 2	Zinke Farm	AZ	S	S	S	S	S	S	S	S	G	2021-10-20	6.1.007	Y	KH_5	6.2.017	<4/2	<8	<4	<1	<4	<0.5	<2	8	<4	<4	<4	<2	<1	-	<16/4	<2	+	<0.5/9.5	<1	16	<1	<16/2	<4	S	S	S	S	S	S
KH_50	A4-1	2021-05-11	City WW	Area 4	Mesa/Tempe Area	AZ	R	R	R	I	I	R	S	S	G	2021-10-27	6.1.009	N	KH_50	6.2.017	>32/16	<8	>32	<1	<4	<0.5	<2	>32	<4	8	<4	<2	<1	-	>128/4	<2	+	>4/76	<1	>16	<1	64/2	<4	S	R	S	S	S	S
KH_51	A4-2	2021-05-11	City WW	Area 4	Mesa/Tempe Area	AZ	R	R	I	I	I	R	S	S	G	2021-10-27	6.1.009	N	KH_51	6.2.019	>32/16	<8	>32	<1	<4	<0.5	<2	16	<4	<4	<4	<2	<1	-	<16/4	<2	+	>4/76	<1	>16	<1	64/2	<4	S	R	S	S	S	S
KH_52	A4-3	2021-05-11	City WW	Area 4	Mesa/Tempe Area	AZ	I	I	I	I	I	S	S	I	G	2021-10-27	6.1.009	N	KH_52	6.2.019	>32/16	<8	>32	<1	<4	<0.5	<2	8	<4	<4	<4	<2	<1	-	<16/4	<2	+	>4/76	<1	>16	<1	32/2	<4	S	R	S	S	S	S
KH_53	P7SW3-1	2020-09-19	Recharge only	Pond 7 SW-3	Riparian Preserve	AZ	S	S	S	S	I	S	S	S	G	2021-10-27	6.1.009	N	KH_53	6.2.019	>32/16	<8	>32	<1	<4	<0.5	<2	16	<4	8	<4	<2	<1	-	<16/4	<2	+	>4/76	<1	>16	<1	64/2	<4	S	R	S	S	S	S
KH_54	P7SW3-2	2020-09-19	Recharge only	Pond 7 SW-3	Riparian Preserve	AZ	S	R	S	S	IR	I	S	S	G	2021-10-27	6.1.009	N	KH_54	6.2.020	>32/16	<8	>32	2	16	<0.5	<2	>32	<4	>32	>32	<2	<1	-	<16/4	>16	+	<0.5/9.5	<1	16	<1	>64/2	<4	S	R	I	R	S	S
KH_55	P7SW3-3	2020-09-19	Recharge only	Pond 7 SW-3	Riparian Preserve	AZ	S	S	S	S	I	S	S	S	G	2021-10-27	6.1.009	N	KH_55	6.2.020	>32/16	<8	>32	<1	<4	<0.5	<2	>32	<4	>32	4	<2	<1	-	<16/4	2	+	<0.5/9.5	<1	<0.5	<1	>64/2	<4	S	R	S	S	S	S
KH_56	E1-1	2020-09-19	Treated wastewater effluent	Effluent	Riparian Preserve	AZ	R	I	R	I	R	I	I	I	G	2021-10-27	6.1.009	N	KH_56	6.2.019	>32/16	<8	>32	8	<4	<0.5	<2	>32	<4	>32	>32	<2	<1	-	<16/4	>16	+	4/76	<1	>16	<1	32/2	<4	S	R	R	S	S	S
KH_57	E1-2	2020-09-19	Treated wastewater effluent	Effluent	Riparian Preserve	AZ	R	R	S	I	R	R	S	S	G	2021-10-27	6.1.009	N	KH_57	6.2.019	>32/16	<8	>32	8	16	<0.5	4	>32	<4	>32	>32	<2	<1	-	<16/4	>16	+	>4/76	<1	16	<1	16/2	<4	S	R	R	R	S	I
KH_58	E1-3	2020-09-19	Treated wastewater effluent	Effluent	Riparian Preserve	AZ	R	I	R	I	R	I	R	I	G	2021-10-27	6.1.009	N	KH_58	6.2.020	>32/16	<8	>32	16	<4	<0.5	4	>32	<4	>32	>32	<2	<1	-	32/4	>16	+	2/38	2	>16	<1	>64/2	<4	S	R	R	S	S	I
KH_59	E2-1	2020-09-19	Treated wastewater effluent	Effluent	Riparian Preserve	AZ	I	I	R	S	R	S	I	I	G	2021-10-27	6.1.009	N	KH_59	6.2.019	>32/16	<8	>32	16	<4	<0.5	4	>32	<4	>32	>32	<2	<1	-	<16/4	>16	+	2/38	<1	16	<1	>64/2	<4	S	R	R	S	S	I
KH_6	6F	2021-03-13	Dairy cattle manure - liquid	Lagoon 2	Zinke Farm	AZ	S	S	S	S	S	S	S	S	G	2021-10-20	6.1.007	Y	KH_6	6.2.019	>32/16	<8	>32	8	<4	<0.5	<2	>32	<4	>32	>32	<2	<1	-	<16/4	>16	+	2/38	<1	16	<1	<16/2	<4	S	R	R	S	S	S
KH_60	E2-2	2020-09-19	Treated wastewater effluent	Effluent	Riparian Preserve	AZ	S	S	S	S	I	S	S	S	G	2021-10-27	6.1.009	N	KH_60	6.2.020	>32/16	<8	>32	16	<4	<0.5	4	>32	<4	>32	>32	<2	<1	-	<16/4	>16	+	4/76	<1	>16	<1	>64/2	<4	S	R	R	S	S	I
KH_61	E2-3	2020-09-19	Treated wastewater effluent	Effluent	Riparian Preserve	AZ	S	S	R	I	R	S	I	I	G	2021-10-27	6.1.009	N	KH_61	6.2.019	>32/16	<8	>32	16	16	<0.5	8	>32	<4	>32	>32	<2	8	-	<16/4	>16	+	4/76	<1	16	<1	>64/2	<4	S	R	R	R	S	R
KH_62	E3-1	2020-09-19	Treated wastewater effluent	Effluent	Riparian Preserve	AZ	R	R	R	I	R	R	R	I	G	2021-10-27	6.1.009	N	KH_62	6.2.019	>32/16	<8	>32	16	<4	<0.5	<2	>32	<4	>32	>32	<2	<1	-	<16/4	>16	+	>4/76	<1	16	<1	>64/2	<4	S	R	R	S	S	S
KH_63	E3-2	2020-09-19	Treated wastewater effluent	Effluent	Riparian Preserve	AZ	I	R	R	I	R	I	I	S	G	2021-10-27	6.1.009	N	KH_63	6.2.019	>32/16	<8	>32	8	8	<0.5	8	>32	<4	>32	>32	<2	4	-	<16/4	>16	+	>4/76	<1	16	<1	>64/2	<4	S	R	R	I	S	R
KH_64	E3-3	2020-09-19	Treated wastewater effluent	Effluent	Riparian Preserve	AZ	R	I	I	I	I	S	S	S	G	2021-10-27	6.1.009	N	KH_64	6.2.019	>32/16	<8	>32	8	<4	<0.5	<2	>32	<4	>32	>32	<2	<1	-	<16/4	>16	+	>4/76	<1	>16	<1	>64/2	<4	S	R	R	S	S	S
KH_7	7F	2021-03-13	Dairy cattle manure - liquid	Lagoon 3	Zinke Farm	AZ	S	I	S	I	S	I	S	S	G	2021-10-20	6.1.007	Y	KH_7	6.2.019	<4/2	<8	<4	<1	<4	<0.5	<2	<4	<4	<4	<4	<2	<1	-	<16/4	<2	+	<0.5/9.5	<1	2	<1	<16/2	<4	S	S	S	S	S	S
KH_8	8F	2021-03-13	Dairy cattle manure - liquid	Lagoon 3	Zinke Farm	AZ	S	I	S	I	S	S	S	S	G	2021-10-20	6.1.007	Y	KH_8	6.2.019	>32/16	<8	>32	8	<4	<0.5	<2	>32	<4	>32	32	<2	<1	-	<16/4	>16	+	>4/76	2	>16	<1	<16/2	<4	S	R	R	S	S	S
KH_9	9F	2021-03-13	Dairy cattle manure - liquid	Lagoon 3	Zinke Farm	AZ	S	I	S	I	S	S	S	S	G	2021-10-20	6.1.007	Y	KH_9	6.2.019	>32/16	<8	>32	16	>32	<0.5	<2	>32	<4	>32	>32	<2	<1	-	<16/4	>16	+	2/38	2	4	<1	<16/2	<4	S	R	R	R	S	S
[truncated: 45 more columns]
