# Supplementary material for: Plasmid prevalence is independent of antibiotic resistance in environmental Enterobacteriaceae
Source: Microb Genom. 2025 Aug 12;11(8):001453. doi: 10.1099/mgen.0.001453 (PMC12452199; doi:10.1099/mgen.0.001453)
Supplement: Uncited Supplementary Material 3. [file mgen-11-01453-s003.xlsx]

## Sheet: Sheet1
Number	Sequence_Name	Sequence_ID	contig_length	name_of_top_hit	accession_of_top_hit	pct_id_top	length_top	shortread_replicon	has_longread	longread_replicon	length_longread_contig	top_hit
1	AL_100	AL_100_genome.fasta	35707	Citrobacter amalonaticus strain FDAARGOS_165 plasmid unnamed	CP014069.2	0.9918	53359	IncX3	1	IncX3	24223	NZ_AP022058.1
2	AL_100	AL_100_genome.fasta	17578	Citrobacter sp. CF971 plasmid pBM527-1, complete sequence	CP041047.1	0.9996	301036	RepA	1	RepA	119822	MF344581.1
3	AL_10	AL_10_genome.fasta	42439	Klebsiella grimontii strain RHBSTW-00634 plasmid pRHBSTW-00634_6, complete sequence	CP056687.1	0.9994	76134	IncFII(K)|IncFII(Yp)|IncR|IncP6|IncHI1B|IncFIB(pECLA)|IncFIA(HI1)|IncFIB(K)|IncFII(K)|IncFII(pECLA)|IncFII(Yp)|FII(pBK30683)	0
4	AL_11	AL_11_genome.fasta	12347	Enterobacter roggenkampii strain RHBSTW-00123 plasmid pRHBSTW-00123_2, complete sequence	CP055398.1	0.9998	138644	IncFII(pECLA)	0
5	AL_11	AL_11_genome.fasta	2017	Klebsiella pneumoniae strain AR_0117 plasmid unitig_1, complete sequence	CP020062.1	0.9984	152697	IncFIB(K)|IncFII(K)|IncFII(Yp)|IncR|IncFIB(pECLA)|IncFIA(HI1)|IncFIA(HI1)|IncFII(Yp)|FII(pBK30683)	0
6	AL_12	AL_12_genome.fasta	92660	Serratia marcescens strain CAV1761 plasmid pCAV1761-205, complete sequence	CP029448.1	0.9999	204825	IncFIB(K)	1	IncFIB(K)	182302	NZ_CP029448.1
7	AL_12	AL_12_genome.fasta	15307	Enterobacter hormaechei strain 2023CK-00897 plasmid unnamed1, complete sequence	CP140426.1	0.9999	93281	IncR	1	IncR	64783	NZ_CP035198.1
8	AL_13	AL_13_genome.fasta	16336	Enterobacter ludwigii strain I9455333cz plasmid pI9455333_MCR10, complete sequence	CP122443.1	1	129863	IncFIA(HI1)|IncFIB(pECLA)|FII(pBK30683)|IncFII(Yp)|IncFII(K)|IncFII(pECLA)	0
9	AL_14	AL_14_genome.fasta	4307	Klebsiella sp. WP8-S18-ESBL-06 plasmid pWP8-S18-ESBL-06_1 DNA, complete genome, strain: WP8-S18-ESBL-06	AP022257.1	1	128811	IncFIB(pB171)	0
10	AL_14	AL_14_genome.fasta	3306	Klebsiella sp. WP8-S18-ESBL-06 plasmid pWP8-S18-ESBL-06_2 DNA, complete genome, strain: WP8-S18-ESBL-06	AP022258.1	0.9999	72104	IncFIA(HI1)|IncR|IncFIB(K)|IncP6	0
11	AL_15	AL_15_genome.fasta	16884	Enterobacter asburiae strain FDAARGOS_1056 plasmid unnamed3	CP066281.1	0.9999	51224	IncFIA(HI1)|RepA|IncP6	0
12	AL_16	AL_16_genome.fasta	18151	Citrobacter freundii strain NFYY328 plasmid pNFYY328-1, complete sequence	CP141646.1	0.9999	355139	IncP6|RepA	1	IncP6|RepA	46066	NZ_CP056410.1
13	AL_17	AL_17_genome.fasta	1511	Escherichia coli strain CE1537 plasmid pCE1537-B, complete sequence	MT162140.1	0.9993	72373	IncFIA(HI1)	0
14	AL_17	AL_17_genome.fasta	838	Escherichia coli strain AW1.7 plasmid unnamed1, complete sequence	CP073626.1	1	75842	IncFIB(K)	0
15	AL_17	AL_17_genome.fasta	687	Enterobacter hormaechei strain RHBSTW-00211 plasmid pRHBSTW-00211_2, complete sequence	CP055355.1	0.9941	58103	IncR	0
16	AL_17	AL_17_genome.fasta	18857	Klebsiella quasipneumoniae plasmid pWP3-S18-ESBL-03_5 DNA, complete genome, strain: WP3-S18-ESBL-03	AP022019.1	0.9962	38203	IncP6|RepA	0
17	AL_18	AL_18_genome.fasta	3647	Klebsiella quasipneumoniae plasmid pWP3-S18-ESBL-03_5 DNA, complete genome, strain: WP3-S18-ESBL-03	AP022019.1	0.9962	38203	IncFIB(K)|IncFIA(HI1)|IncP6|IncR	0
18	AL_19	AL_19_genome.fasta	852	Klebsiella sp. WP8-S18-ESBL-06 plasmid pWP8-S18-ESBL-06_1 DNA, complete genome, strain: WP8-S18-ESBL-06	AP022257.1	0.9777	128811	IncFIB(pB171)	0
19	AL_19	AL_19_genome.fasta	4171	Klebsiella quasipneumoniae plasmid pWP3-S18-ESBL-03_5 DNA, complete genome, strain: WP3-S18-ESBL-03	AP022019.1	0.9962	38203	IncFIB(K)|IncP6|IncHI1B(CIT)|IncFIA(HI1)|IncR|IncFII(pECLA)|IncFIB(pQil)|IncHI1A(CIT)	0
20	AL_1	AL_1_genome.fasta	2674	Klebsiella sp. WP8-S18-ESBL-06 plasmid pWP8-S18-ESBL-06_1 DNA, complete genome, strain: WP8-S18-ESBL-06	AP022257.1	1	128811	IncFIB(pB171)	0
21	AL_1	AL_1_genome.fasta	6220	Klebsiella quasipneumoniae plasmid pWP3-S18-ESBL-03_5 DNA, complete genome, strain: WP3-S18-ESBL-03	AP022019.1	0.9962	38203	IncFIB(K)|IncR|FIA(pBK30683)|IncP6|IncR|RepA|IncN|FII(pBK30683)	0
22	AL_20	AL_20_genome.fasta	2323	Klebsiella sp. WP8-S18-ESBL-06 plasmid pWP8-S18-ESBL-06_1 DNA, complete genome, strain: WP8-S18-ESBL-06	AP022257.1	0.9613	128811	IncFIB(pB171)	0
23	AL_20	AL_20_genome.fasta	994	Citrobacter freundii strain RHBSTW-00435 plasmid pRHBSTW-00435_2, complete sequence	CP056528.1	0.9819	244448	IncHI1B(CIT)	0
24	AL_20	AL_20_genome.fasta	7599	Klebsiella pneumoniae strain T7-439 plasmid pT7-439.1, complete sequence	CP153145.1	0.9999	199626	IncFIB(K)|IncFIA(HI1)|IncR|IncP6|IncFII(pECLA)	0
25	AL_21	AL_21_genome.fasta	963	Enterobacter cloacae complex sp. ECL411 plasmid unnamed2, complete sequence	CP091488.1	1	165214	IncFIB(pENTAS01)	0
26	AL_21	AL_21_genome.fasta	4488	Escherichia coli strain ETEC4073 plasmid unnamed5, complete sequence	CP122665.1	0.996	222416	IncR|IncFIB(K)|IncHI1B(CIT)|IncP6|IncN|repA	0
27	AL_21	AL_21_genome.fasta	3732	Pseudomonas marginalis strain M13 plasmid unnamed2, complete sequence	CP173618.1	0.9989	358816	IncFIB(pB171)|IncFIA(HI1)|IncHI1A(CIT)	0
28	AL_22	AL_22_genome.fasta	696	Klebsiella pneumoniae strain SCNJ51 plasmid pKPC-2_SCNJ51, complete sequence	PP746482.1	0.9784	135810	IncR	0
29	AL_22	AL_22_genome.fasta	22120	Raoultella ornithinolytica strain CAVp363 chromosome, complete genome	CP145156.1	0.9997	5769994	IncFIB(K)|IncFIA(HI1)|IncFIB(pB171)|IncFII(Yp)|IncFII(pKPX1)|FII(pBK30683)	0
30	AL_23	AL_23_genome.fasta	11309	Enterobacter roggenkampii strain RHBSTW-00309 plasmid pRHBSTW-00309_3, complete sequence	CP056739.1	0.999	100493	IncFIA(HI1)|IncR|IncFII(pECLA)|IncFII(Yp)|IncFIB(pB171)|RepA	0
31	AL_24	AL_24_genome.fasta	774	Enterobacter cloacae complex sp. ECL411 plasmid unnamed2, complete sequence	CP091488.1	0.9987	165214	IncFIB(pENTAS01)	0
32	AL_24	AL_24_genome.fasta	9184	Enterobacter asburiae strain FDAARGOS 1432 plasmid unnamed2, complete sequence	CP077412.1	0.997	118412	IncFII(Yp)	0
33	AL_24	AL_24_genome.fasta	209697	Raoultella ornithinolytica strain 23141 chromosome	CP138913.1	0.9935	5499334	IncFIA(HI1)|IncFII(Yp)|IncFII(K)|IncFIB(pB171)|FII(pBK30683)|IncFII(K)|IncFII(SARC14)|IncFII(p14)|IncFIB(pECLA)|IncR|IncHI1B|IncFIB(K)|IncFII(pECLA)	0
34	AL_25	AL_25_genome.fasta	8360	Enterobacter ludwigii strain I9455333cz plasmid pI9455333_MCR10, complete sequence	CP122443.1	0.9996	129863	IncFII(K)|IncFIA(HI1)|IncFIB(K)	1	IncFII|IncFIB(K)|IncFII(K)|IncFIA(HI1)	25230	NZ_CP007735.1
35	AL_26	AL_26_genome.fasta	2128	Citrobacter youngae strain UL-CPE-01 plasmid pUL-CPE-05, complete sequence	CP132284.1	0.9957	100108	IncFIB(K)|IncFII(Yp)|IncFII(pECLA)|IncFII(SARC14)|IncFII(p14)|IncFIA(HI1)|FII(pBK30683)|IncP6	0
36	AL_27	AL_27_genome.fasta	8767	Klebsiella pneumoniae strain AR_0117 plasmid unitig_1, complete sequence	CP020062.1	0.9973	152697	IncFIA(HI1)|IncFII(K)|IncFII(Yp)|IncFIB(K)|IncP6|IncFIB(pECLA)|IncFII(pECLA)|IncR|IncFII(Yp)|FII(pBK30683)	0
37	AL_28	AL_28_genome.fasta	662	Klebsiella pneumoniae strain SCNJ51 plasmid pKPC-2_SCNJ51, complete sequence	PP746482.1	1	135810	IncR	0
38	AL_28	AL_28_genome.fasta	548	Klebsiella pneumoniae strain ZZ40 plasmid pZZ40-KPC, complete sequence	MN891679.1	0.9945	142244	IncFII(Yp)	0
39	AL_28	AL_28_genome.fasta	15801	Salmonella enterica subsp. enterica serovar Bredeney strain CVM 24358 plasmid p24358-1, complete sequence	CP051442.1	0.9997	329983	IncFIB(pECLA)|IncFII(K)|IncFIB(K)|IncFIB(pB171)|IncFII(Yp)|IncFIA(HI1)|IncFII(pECLA)|IncP6|IncN	0
40	AL_29	AL_29_genome.fasta	33515	Citrobacter portucalensis strain RHB40-E3-C05 plasmid unnamed2, complete sequence	CP099369.1	0.9897	81741	IncFIB(pB171)	0
41	AL_29	AL_29_genome.fasta	4831	Klebsiella pneumoniae strain NMI4661/17 plasmid pKRA-GES-5, complete sequence	MN436715.1	0.9861	25010	IncP6	0
42	AL_2	AL_2_genome.fasta	18151	Klebsiella quasipneumoniae plasmid pWP3-S18-ESBL-03_5 DNA, complete genome, strain: WP3-S18-ESBL-03	AP022019.1	0.9962	38203	IncP6|RepA	0
43	AL_2	AL_2_genome.fasta	1563	Escherichia coli isolate 2024CK-01739 plasmid unnamed2, complete sequence	CP180129.1	1	115559	IncFIA(HI1)|FII(pBK30683)	0
44	AL_30	AL_30_genome.fasta	18151	Klebsiella quasipneumoniae plasmid pWP3-S18-ESBL-03_5 DNA, complete genome, strain: WP3-S18-ESBL-03	AP022019.1	0.9962	38203	IncP6	0
45	AL_30	AL_30_genome.fasta	9764	Citrobacter braakii KAM621 plasmid pKAM621_2 DNA, complete sequence	AP026384.1	1	119025	IncFIB(pB171)|IncFII(S)	0
46	AL_31	AL_31_genome.fasta	680	Enterobacter roggenkampii strain RHBSTW-00123 plasmid pRHBSTW-00123_2, complete sequence	CP055398.1	1	138644	IncFII(pECLA)	0
47	AL_31	AL_31_genome.fasta	655	Enterobacter roggenkampii strain EXB16 plasmid pEXB16_1, complete sequence	PQ760044.1	1	135717	IncFIB(pECLA)	0
48	AL_31	AL_31_genome.fasta	2110	Citrobacter portucalensis strain RHB40-E3-C05 plasmid unnamed2, complete sequence	CP099369.1	0.9897	81741	IncFIA(HI1)|IncR|IncFIB(K)|IncFIB(pB171)|IncP6	0
49	AL_32	AL_32_genome.fasta	33515	Citrobacter portucalensis strain RHB40-E3-C05 plasmid unnamed2, complete sequence	CP099369.1	0.9897	81741	IncFIB(pB171)	0
50	AL_33	AL_33_genome.fasta	14832	Enterobacter roggenkampii strain Ek140 plasmid pEk140_mcr-10, complete sequence	CP095181.1	0.9978	201356	IncR|IncFIA(HI1)|IncFIB(pB171)|IncP6	0
51	AL_34	AL_34_genome.fasta	33525	Citrobacter portucalensis strain RHB40-E3-C05 plasmid unnamed2, complete sequence	CP099369.1	0.9893	81741	IncFIB(pB171)	0
52	AL_35	AL_35_genome.fasta	33515	Citrobacter portucalensis strain RHB40-E3-C05 plasmid unnamed2, complete sequence	CP099369.1	0.9893	81741	IncFIB(pB171)	0
53	AL_36	AL_36_genome.fasta	5442	Enterobacter roggenkampii strain GD21SC1505 plasmid pHN21SC1505-4, complete sequence	CP091085.1	0.9914	27664	IncP6	0
54	AL_36	AL_36_genome.fasta	40113	Enterobacter asburiae strain CRECL419 plasmid pA-CRECL419	CP133347.1	0.9992	175080	IncFIB(pECLA)|IncFII(pECLA)|IncFIB(pB171)	0
55	AL_37	AL_37_genome.fasta	3358	Enterobacter roggenkampii strain RHBSTW-00002 plasmid pRHBSTW-00002_3, complete sequence	CP058198.1	0.9897	108466	IncFIA(HI1)	1	IncFIA(HI1)	91883	NZ_CP069912.1
56	AL_38	AL_38_genome.fasta	3323	Raoultella ornithinolytica plasmid pWP3-W18-ESBL-06_2 DNA, complete genome, strain: WP3-W18-ESBL-06	AP021985.1	1	110248	FII(pBK30683)	0
57	AL_38	AL_38_genome.fasta	9135	Klebsiella pneumoniae strain B19293 plasmid pB19293_4, complete sequence	CP142975.1	1	74099	IncFII(pECLA)|IncFII(K)|IncFII(Yp)|IncR|IncFIA(HI1)|IncFII(SARC14)|IncFII(p14)|IncFIB(pECLA)	0
58	AL_39	AL_39_genome.fasta	7256	Citrobacter freundii strain RHBSTW-00502 plasmid pRHBSTW-00502_2, complete sequence	CP056452.1	1	107190	IncFII(K)|IncFII(pECLA)|IncFII(SARC14)|IncFII(p14)|IncR|IncY|IncFIB(K)|IncFIA(HI1)|FII(pBK30683)|IncFII(Yp)	0
59	AL_3	AL_3_genome.fasta	3668	Klebsiella quasipneumoniae plasmid pWP3-S18-ESBL-03_5 DNA, complete genome, strain: WP3-S18-ESBL-03	AP022019.1	0.9962	38203	IncFIA(HI1)|FII(pBK30683)|IncFIB(K)|IncN|IncFII(pECLA)|IncP6	0
60	AL_40	AL_40_genome.fasta	2374	Enterobacter roggenkampii strain EXB40 plasmid pEXB40_2, complete sequence	PQ760048.1	0.9996	122076	IncFII(pECLA)	0
61	AL_40	AL_40_genome.fasta	38488	Serratia liquefaciens strain 29A21CPO006 plasmid p29A21006_A_KPC, complete sequence	OQ821180.1	0.9997	56021	IncX5|IncP6|IncFIB(K)|IncR|IncFII(Yp)|IncFII(K)|IncFII(K)|IncFIA(HI1)|FII(pBK30683)|IncFII(Yp)	0
62	AL_41	AL_41_genome.fasta	5188	Klebsiella pneumoniae strain KPN107 plasmid pKPN107_1, complete sequence	CP097400.1	0.9993	208317	IncR|IncFII(pECLA)|FII(pBK30683)|IncFIA(HI1)|FIA(pBK30683)|IncN|IncFII(K)|IncP6|IncFIB(pECLA)	0
63	AL_41	AL_41_genome.fasta	4102	Raoultella ornithinolytica strain 172117885 plasmid p117885-FII	MT679666.1	0.9949	147984	IncX3|IncFII(Yp)	0
64	AL_42	AL_42_genome.fasta	18080	Klebsiella pneumoniae strain SB611 plasmid pKp_SB611_4, complete sequence	CP084847.1	0.9807	49648	IncR|IncFII(Yp)|FII(pBK30683)|IncP6	0
65	AL_42	AL_42_genome.fasta	13085	Klebsiella pneumoniae strain B19293 plasmid pB19293_4, complete sequence	CP142975.1	0.9969	74099	IncFIA(HI1)|IncFII(K)	0
66	AL_43	AL_43_genome.fasta	840	Enterobacter asburiae strain CRECL416 plasmid pA-CRECL416	CP133352.1	0.9976	170093	IncFII(pECLA)	0
67	AL_43	AL_43_genome.fasta	76118	Citrobacter amalonaticus strain FDAARGOS_1489 plasmid unnamed2, complete sequence	CP083653.1	0.8818	125776	IncFIB(pB171)	0
68	AL_44	AL_44_genome.fasta	980	Edwardsiella tarda strain 9.2 plasmid p9.2	MG228256.1	0.998	27938	IncP6	0
69	AL_44	AL_44_genome.fasta	5056	Enterobacter roggenkampii strain K475-2 chromosome, complete genome	CP095165.1	0.9897	4786392	IncFII(pECLA)|IncFIB(pECLA)	0
70	AL_45	AL_45_genome.fasta	4924	Citrobacter braakii KAM621 plasmid pKAM621_2 DNA, complete sequence	AP026384.1	1	119025	IncFIB(pB171)|IncFII(S)	0
71	AL_46	AL_46_genome.fasta	3323	Raoultella ornithinolytica plasmid pWP3-W18-ESBL-06_2 DNA, complete genome, strain: WP3-W18-ESBL-06	AP021985.1	1	110248	FII(pBK30683)	0
72	AL_46	AL_46_genome.fasta	1115	Edwardsiella tarda strain 9.2 plasmid p9.2	MG228256.1	0.9964	27938	IncP6	0
73	AL_46	AL_46_genome.fasta	18080	Klebsiella pneumoniae strain SB611 plasmid pKp_SB611_4, complete sequence	CP084847.1	0.9807	49648	IncR|IncFII(Yp)	0
74	AL_47	AL_47_genome.fasta	36169	Raoultella ornithinolytica strain FDAARGOS_431 plasmid unnamed1, complete sequence	CP023893.1	0.9998	231294	IncFIB(K)	0
75	AL_47	AL_47_genome.fasta	28809	Enterobacter cloacae strain POL9 plasmid pPOL9A, complete sequence	CP086409.1	0.9999	108204	IncY	0
76	AL_48	AL_48_genome.fasta	1256	Klebsiella pneumoniae strain T7-439 plasmid pT7-439.1, complete sequence	CP153145.1	0.9999	199626	IncFIA(HI1)|IncR|IncFIB(K)	0
77	AL_49	AL_49_genome.fasta	60317	Citrobacter youngae strain UL-CPE-01 plasmid pUL-CPE-05, complete sequence	CP132284.1	1	100108	IncFII(SARC14)|IncFII(p14)	1	IncFII(SARC14)|IncFII(p14)	15768	NZ_CP056452.1
78	AL_4	AL_4_genome.fasta	3441	Klebsiella quasipneumoniae plasmid pWP3-S18-ESBL-03_5 DNA, complete genome, strain: WP3-S18-ESBL-03	AP022019.1	0.9966	38203	IncFIA(HI1)|IncFII(pECLA)|IncFIB(K)|IncP6	0
79	AL_4	AL_4_genome.fasta	515	Escherichia coli strain STS63-2-E plasmid pSTS63-2E-A, complete sequence	CP162162.1	1	99581	IncR	0
80	AL_50	AL_50_genome.fasta	9092	Enterobacter sp. JS8-1 plasmid p1, complete sequence	CP185806.1	0.9738	169036	IncFIB(pECLA)	0
81	AL_51	AL_51_genome.fasta	2020	Edwardsiella tarda strain 9.2 plasmid p9.2	MG228256.1	0.9881	27938	IncP6	0
82	AL_51	AL_51_genome.fasta	27949	Enterobacter asburiae strain 2022CK-00757 plasmid unnamed1, complete sequence	CP117724.1	1	172688	IncFIB(pECLA)|IncFII(pECLA)	0
83	AL_51	AL_51_genome.fasta	1824	Klebsiella sp. WP7-S18-CRE-02 plasmid pWP7-S18-CRE-02_1 DNA, complete genome, strain: WP7-S18-CRE-02	AP022190.1	0.9989	232899	RepA	0
84	AL_52	AL_52_genome.fasta	35917	Enterobacter asburiae strain 2022CK-00757 plasmid unnamed1, complete sequence	CP117724.1	1	172688	IncFIB(pECLA)|IncFII(pECLA)	0
85	AL_53	AL_53_genome.fasta	14893	Klebsiella pneumoniae E196 plasmid pE196_IMP6 DNA, complete sequence	AP019405.1	0.9996	250392	IncY|IncFIB(K)	0
86	AL_53	AL_53_genome.fasta	5047	Escherichia coli plasmid pEc1677, complete sequence	MG516910.1	0.9998	69785	IncX5	0
87	AL_53	AL_53_genome.fasta	3956	Citrobacter braakii KAM621 plasmid pKAM621_2 DNA, complete sequence	AP026384.1	1	119025	IncFIB(pB171)|IncFII(S)|IncFIB(pECLA)|IncFII(pECLA)	0
88	AL_54	AL_54_genome.fasta	15166	Serratia liquefaciens strain 29A21CPO006 plasmid p29A21006_A_KPC, complete sequence	OQ821180.1	0.9998	56021	IncFII(K)|IncX5|IncFIB(K)	0
89	AL_54	AL_54_genome.fasta	9246	Klebsiella quasipneumoniae plasmid pWP3-S18-CRE-02_5 DNA, complete genome, strain: WP3-S18-CRE-02	AP022010.1	0.9724	31071	IncP6	0
90	AL_55	AL_55_genome.fasta	16127	Klebsiella pneumoniae isolate 11 genome assembly, plasmid: P1	OW969901.1	1	214042	IncFII(K)|IncN|IncFIB(K)|FIA(pBK30683)|IncP6|IncX3|FII(pBK30683)	0
91	AL_56	AL_56_genome.fasta	8381	Klebsiella pneumoniae strain S20_CRE20 plasmid pCRE20_1, complete sequence	CP074540.1	0.9999	157575	IncFII(K)|FII(pBK30683)|FIA(pBK30683)|IncFIB(K)|IncN	0
92	AL_56	AL_56_genome.fasta	35055	Klebsiella pneumoniae strain S40_CRE5b plasmid pCRE5b_1	CP074562.1	1	321083	IncX3	0
93	AL_57	AL_57_genome.fasta	35055	Klebsiella pneumoniae strain S40_CRE5b plasmid pCRE5b_1	CP074562.1	1	321083	IncX3	0
94	AL_57	AL_57_genome.fasta	17034	Enterobacter roggenkampii strain RHBSTW-00872 plasmid pRHBSTW-00872_2, complete sequence	CP056149.1	0.9958	142158	IncFIB(pECLA)|FII(pBK30683)|FIA(pBK30683)|IncFII(pECLA)|IncN	0
95	AL_58	AL_58_genome.fasta	7597	Klebsiella pneumoniae strain T7-439 plasmid pT7-439.1, complete sequence	CP153145.1	0.9999	199626	IncFIB(K)|IncFIA(HI1)|IncR	0
96	AL_59	AL_59_genome.fasta	3842	Enterobacter roggenkampii strain 0-E plasmid pER0-E2, complete sequence	CP120522.1	0.9991	62568	IncFIA(HI1)|IncR|IncFIB(K)	0
97	AL_5	AL_5_genome.fasta	819	Klebsiella pneumoniae strain KP30E plasmid pKp30E-NDM-1, complete sequence	OP389273.1	1	117708	IncFIB(pQil)	0
98	AL_5	AL_5_genome.fasta	2135	Klebsiella quasipneumoniae plasmid pWP3-S18-CRE-02_5 DNA, complete genome, strain: WP3-S18-CRE-02	AP022010.1	0.9722	31071	IncFIB(K)|IncFIA(HI1)|IncP6	0
99	AL_60	AL_60_genome.fasta	3842	Enterobacter roggenkampii strain 0-E plasmid pER0-E2, complete sequence	CP120522.1	0.9991	62568	IncFIA(HI1)|IncP6|IncR|IncFIB(K)	0
100	AL_61	AL_61_genome.fasta	1256	Enterobacter roggenkampii strain 0-E plasmid pER0-E2, complete sequence	CP120522.1	0.9991	62568	IncFIA(HI1)|IncR|IncFIB(K)	1	IncFIA(HI1)|IncR	47076	NZ_CP056729.1
101	AL_62	AL_62_genome.fasta	16764	Enterobacter asburiae strain 2497 plasmid pMB2617_3, complete sequence	CP103754.1	0.9836	58725	IncFIB(pECLA)|IncFII(pECLA)	0
102	AL_63	AL_63_genome.fasta	4501	Klebsiella pneumoniae strain S20_CRE20 plasmid pCRE20_1, complete sequence	CP074540.1	0.9985	157575	FIA(pBK30683)|IncFIA(HI1)|FII(pBK30683)|IncFIB(K)|IncFII(K)|IncFIB(K)|IncR|IncFII(K)|IncN|IncFII(K)	0
103	AL_63	AL_63_genome.fasta	35159	Klebsiella pneumoniae strain S40_CRE5b plasmid pCRE5b_1	CP074562.1	1	321083	IncX3	0
104	AL_64	AL_64_genome.fasta	829	Citrobacter braakii KAM621 plasmid pKAM621_2 DNA, complete sequence	AP026384.1	1	119025	IncFII(S)	0
105	AL_64	AL_64_genome.fasta	6090	Citrobacter farmeri strain CCRI-24236 plasmid pCCRI24236-1, complete sequence	CP081315.1	0.9998	198299	IncFII(pECLA)|RepA|IncFIB(pECLA)	0
106	AL_65	AL_65_genome.fasta	16764	Citrobacter braakii KAM621 plasmid pKAM621_2 DNA, complete sequence	AP026384.1	1	119025	IncFIB(pECLA)|IncFII(S)|IncFII(pECLA)	0
107	AL_67	AL_67_genome.fasta	553	Raoultella ornithinolytica plasmid pWP3-W18-ESBL-06_2 DNA, complete genome, strain: WP3-W18-ESBL-06	AP021985.1	1	110248	FII(pBK30683)	0
108	AL_67	AL_67_genome.fasta	8045	Klebsiella quasipneumoniae strain 397 plasmid p397-1, complete sequence	CP155712.1	0.9977	156813	IncFIB(K)|IncFII|IncFIA(HI1)|RepA|IncFII(pECLA)|IncFIB(pECLA)|IncFII(K)|IncR|IncP6	0
109	AL_67	AL_67_genome.fasta	916	Klebsiella pasteurii strain KO200862 plasmid pKO200862_3, complete sequence	CP143098.1	0.9989	47309	IncX3	0
110	AL_68	AL_68_genome.fasta	35087	Klebsiella pneumoniae strain S40_CRE5b plasmid pCRE5b_1	CP074562.1	1	321083	IncX3	0
111	AL_68	AL_68_genome.fasta	5594	Klebsiella pneumoniae TUM12137 plasmid IncN-R DNA, complete sequence	AP024786.1	1	128491	FIA(pBK30683)|IncFIB(K)|IncFII(K)|IncFIA(HI1)|IncN|IncP6|IncFIB(pECLA)|FII(pBK30683)|IncFII(pECLA)|RepA|IncR	0
112	AL_69	AL_69_genome.fasta	3150	Citrobacter freundii strain Cf-Emp plasmid pCf-OXA, complete sequence	CP110780.1	1	51479	IncX3	0
113	AL_69	AL_69_genome.fasta	2931	Klebsiella quasipneumoniae plasmid pWP3-S18-ESBL-03_5 DNA, complete genome, strain: WP3-S18-ESBL-03	AP022019.1	0.9962	38203	IncN|IncP6|IncFIA(HI1)	0
114	AL_69	AL_69_genome.fasta	702	Klebsiella sp. WP8-S18-ESBL-06 plasmid pWP8-S18-ESBL-06_1 DNA, complete genome, strain: WP8-S18-ESBL-06	AP022257.1	1	128811	IncFIB(pB171)	0
115	AL_6	AL_6_genome.fasta	549	Enterobacter roggenkampii strain EXB16 plasmid pEXB16_1, complete sequence	PQ760044.1	1	135717	IncFIB(pECLA)	0
116	AL_6	AL_6_genome.fasta	994	Enterobacter kobei strain EXB6 plasmid pEXB6_1, complete sequence	PQ760043.1	0.9909	138693	IncFII(pECLA)	0
117	AL_6	AL_6_genome.fasta	4154	Enterobacter roggenkampii strain Ek140 plasmid pEk140_mcr-10, complete sequence	CP095181.1	0.9969	201356	IncFIA(HI1)|IncR|FII(pBK30683)|IncFIB(K)|IncFII(Yp)|IncP6	0
118	AL_6	AL_6_genome.fasta	3938	Enterobacter soli strain ECC-115 plasmid pECC-115-2, complete sequence	CP143719.1	0.9995	181713	IncFIB(pENTAS01)	0
119	AL_70	AL_70_genome.fasta	33515	Citrobacter portucalensis strain RHB40-E3-C05 plasmid unnamed2, complete sequence	CP099369.1	0.9893	81741	IncFIB(pB171)	0
120	AL_71	AL_71_genome.fasta	3358	Enterobacter roggenkampii strain RHBSTW-00002 plasmid pRHBSTW-00002_3, complete sequence	CP058198.1	0.9897	108466	IncFIA(HI1)	0
121	AL_72	AL_72_genome.fasta	33515	Citrobacter portucalensis strain RHB40-E3-C05 plasmid unnamed2, complete sequence	CP099369.1	0.9897	81741	IncFIB(pB171)	0
122	AL_73	AL_73_genome.fasta	18151	Klebsiella quasipneumoniae plasmid pWP3-S18-ESBL-03_5 DNA, complete genome, strain: WP3-S18-ESBL-03	AP022019.1	0.9962	38203	IncP6|IncFIB(pQil)	0
123	AL_74	AL_74_genome.fasta	17805	Klebsiella sp. WP8-S18-ESBL-06 plasmid pWP8-S18-ESBL-06_2 DNA, complete genome, strain: WP8-S18-ESBL-06	AP022258.1	0.9985	72104	IncR	0
124	AL_74	AL_74_genome.fasta	3488	Kosakonia radicincitans DSM 16656 plasmid pKrDSM16656L, complete sequence	CP018017.1	0.9999	290108	IncFII(K)|RepA|IncP6|IncFIB(K)	0
125	AL_75	AL_75_genome.fasta	14390	Klebsiella quasipneumoniae plasmid pWP3-S18-ESBL-03_5 DNA, complete genome, strain: WP3-S18-ESBL-03	AP022019.1	0.9962	38203	IncFIB(K)|IncP6|IncFII(K)	0
126	AL_76	AL_76_genome.fasta	18151	Klebsiella quasipneumoniae plasmid pWP3-S18-ESBL-03_5 DNA, complete genome, strain: WP3-S18-ESBL-03	AP022019.1	0.9962	38203	IncP6	0
127	AL_76	AL_76_genome.fasta	522	Klebsiella pneumoniae strain 2019-1459 plasmid pKGMAR-2019-1459.3, complete sequence	CP144965.1	0.9981	73392	FIA(pBK30683)	0
128	AL_76	AL_76_genome.fasta	4616	Citrobacter braakii KAM621 plasmid pKAM621_2 DNA, complete sequence	AP026384.1	1	119025	IncFIB(pB171)|IncFII(S)|RepA	0
129	AL_76	AL_76_genome.fasta	641	Citrobacter portucalensis STN0717-27 plasmid pSTN0717-27-2 DNA, complete sequence	AP022488.1	1	117311	IncFII(pECLA)	0
130	AL_77	AL_77_genome.fasta	1274	Escherichia coli strain 0H18 plasmid unnamed4, complete sequence	CP081770.1	0.9992	69251	IncFII	0
131	AL_77	AL_77_genome.fasta	1079	Escherichia coli strain 0H18 plasmid unnamed4, complete sequence	CP081770.1	1	69251	IncFIB(K)	0
132	AL_77	AL_77_genome.fasta	19905	Citrobacter braakii KAM621 plasmid pKAM621_2 DNA, complete sequence	AP026384.1	1	119025	IncFII(S)|IncFIB(pB171)	0
133	AL_77	AL_77_genome.fasta	1804	Edwardsiella tarda strain 9.2 plasmid p9.2	MG228256.1	0.9972	27938	IncP6	0
134	AL_78	AL_78_genome.fasta	4210	Citrobacter braakii KAM621 plasmid pKAM621_2 DNA, complete sequence	AP026384.1	1	119025	IncFIB(pECLA)|IncFII(S)|IncFIB(pB171)	0
135	AL_78	AL_78_genome.fasta	2818	Enterobacter hormaechei strain 60214CZ plasmid p60214CZ_IncFII, complete sequence	CP085746.1	0.9998	159360	IncFIB(K)|IncFII(pECLA)|IncFII(K)	0
136	AL_79	AL_79_genome.fasta	35678	Citrobacter amalonaticus strain FDAARGOS_165 plasmid unnamed	CP014069.2	0.9918	53359	IncX3	0
137	AL_79	AL_79_genome.fasta	3814	Klebsiella quasipneumoniae plasmid pWP3-S18-ESBL-03_5 DNA, complete genome, strain: WP3-S18-ESBL-03	AP022019.1	0.9962	38203	IncR|IncP6|IncFII(S)|RepA|IncFII(K)|IncFIB(pB171)|IncFII(pECLA)|IncFIA(HI1)|IncFIB(pECLA)|FII(pBK30683)	0
138	AL_7	AL_7_genome.fasta	3286	Enterobacter kobei STN0717-53 plasmid pSTN0717-53-2 DNA, complete sequence	AP022500.1	0.9989	145421	IncFII(29)|IncFIB(pENTAS01)|IncFIB(K)|IncFIA(HI1)|IncFII(Yp)|IncFIB(AP001918)	0
139	AL_80	AL_80_genome.fasta	3192	Citrobacter portucalensis STW0522-26 DNA, complete genome	AP022389.1	0.9987	5126826	IncFII(pECLA)	0
140	AL_80	AL_80_genome.fasta	18151	Kosakonia radicincitans DSM 16656 plasmid pKrDSM16656L, complete sequence	CP018017.1	0.9998	290108	IncP6|RepA|IncFIB(pECLA)	0
141	AL_81	AL_81_genome.fasta	33515	Citrobacter portucalensis strain RHB40-E3-C05 plasmid unnamed2, complete sequence	CP099369.1	0.9893	81741	IncFIB(pB171)	0
142	AL_81	AL_81_genome.fasta	16155	Klebsiella quasipneumoniae plasmid pWP3-S18-ESBL-03_5 DNA, complete genome, strain: WP3-S18-ESBL-03	AP022019.1	0.9955	38203	IncP6	0
143	AL_82	AL_82_genome.fasta	33515	Klebsiella quasipneumoniae plasmid pWP3-S18-ESBL-03_5 DNA, complete genome, strain: WP3-S18-ESBL-03	AP022019.1	0.9955	38203	IncFIB(pB171)	0
144	AL_83	AL_83_genome.fasta	9899	Klebsiella variicola subsp. variicola strain NK_H4_006 plasmid pNK_H4_006.1, complete sequence	CP153425.1	0.9995	218371	IncFIB(K)|IncFII(K)|IncFII(Yp)|IncY|FII(pBK30683)	0
145	AL_84	AL_84_genome.fasta	18151	Enterobacter kobei STN0717-53 plasmid pSTN0717-53-1 DNA, complete sequence	AP022499.1	1	282901	IncP6|RepA	0
146	AL_85	AL_85_genome.fasta	18151	Kosakonia radicincitans DSM 16656 plasmid pKrDSM16656L, complete sequence	CP018017.1	0.9998	290108	IncP6|RepA	0
147	AL_86	AL_86_genome.fasta	20744	Klebsiella quasipneumoniae plasmid pWP3-S18-ESBL-03_5 DNA, complete genome, strain: WP3-S18-ESBL-03	AP022019.1	0.9961	38203	IncP6|IncR|RepA|IncFII(pECLA)	0
148	AL_87	AL_87_genome.fasta	18151	Klebsiella quasipneumoniae plasmid pWP3-S18-ESBL-03_5 DNA, complete genome, strain: WP3-S18-ESBL-03	AP022019.1	0.9962	38203	IncP6|IncFII(K)|RepA	0
149	AL_88	AL_88_genome.fasta	18151	Kosakonia radicincitans DSM 16656 plasmid pKrDSM16656L, complete sequence	CP018017.1	0.9998	290108	IncP6|RepA	0
150	AL_89	AL_89_genome.fasta	51740	Citrobacter freundii strain NFYY328 plasmid pNFYY328-1, complete sequence	CP141646.1	0.9999	355139	RepA	0
151	AL_89	AL_89_genome.fasta	18822	Escherichia coli strain MS 115-1 plasmid unnamed1, complete sequence	CP146666.1	0.9998	157559	IncFIB(K)|IncFII	0
152	AL_8	AL_8_genome.fasta	3808	Enterobacter soli strain ECC-115 plasmid pECC-115-2, complete sequence	CP143719.1	1	181713	IncFIB(pENTAS01)	0
153	AL_8	AL_8_genome.fasta	6082	Klebsiella pneumoniae strain NK_H3_002 plasmid pNK_H3_002.2, complete sequence	CP152633.1	0.9983	120089	IncFII(K)|IncFIB(AP001918)|FII(pBK30683)|IncP6|IncFII(29)|RepA|IncFIB(pECLA)|IncFIB(K)|IncFIA(HI1)|IncFII(pECLA)|IncR|IncFII(Yp)	0
154	AL_90	AL_90_genome.fasta	12877	Klebsiella quasipneumoniae strain KPN1344 chromosome	CP033901.1	0.9984	5343965	IncFIB(K)|IncFII(K)|IncFII(K)|IncFIB(pECLA)|IncR|IncFIB(pQil)|IncFII(pECLA)	0
155	AL_91	AL_91_genome.fasta	35707	Citrobacter amalonaticus strain FDAARGOS_165 plasmid unnamed	CP014069.2	0.9918	53359	IncX3	0
156	AL_91	AL_91_genome.fasta	1337	Citrobacter braakii KAM621 plasmid pKAM621_2 DNA, complete sequence	AP026384.1	0.9595	119025	IncFII(Yp)	0
157	AL_91	AL_91_genome.fasta	9247	Klebsiella quasipneumoniae plasmid pWP3-S18-ESBL-03_5 DNA, complete genome, strain: WP3-S18-ESBL-03	AP022019.1	0.9962	38203	IncFII(K)|IncFII(pECLA)|IncP6|RepA|IncFIB(pECLA)|IncFIA(HI1)|IncFIB(pB171)	0
158	AL_91	AL_91_genome.fasta	989	Klebsiella pneumoniae strain K232 plasmid pK232_KPC, complete sequence	MK312247.1	0.9909	118504	IncR	0
159	AL_92	AL_92_genome.fasta	16140	Klebsiella quasipneumoniae plasmid pWP3-S18-ESBL-03_5 DNA, complete genome, strain: WP3-S18-ESBL-03	AP022019.1	0.9948	38203	IncP6|IncFII(pECLA)|IncFIB(pECLA)	0
160	AL_93	AL_93_genome.fasta	1606	Edwardsiella tarda strain 9.2 plasmid p9.2	MG228256.1	0.9938	27938	IncP6	0
161	AL_93	AL_93_genome.fasta	16764	Enterobacter asburiae strain 2497 plasmid pMB2617_3, complete sequence	CP103754.1	0.9836	58725	IncFIB(pECLA)|IncFII(pECLA)	0
162	AL_94	AL_94_genome.fasta	16104	Enterobacter kobei strain DSM 13645 chromosome, complete genome	CP017181.1	0.9995	4880257	IncP6|IncFII(pECLA)|IncFIB(pECLA)	0
163	AL_95	AL_95_genome.fasta	92878	Klebsiella pneumoniae strain Bckp021 plasmid pBckp021-3, complete sequence	CP050837.1	0.9999	136867	IncFII(Yp)|IncFIB(K)	0
164	AL_95	AL_95_genome.fasta	4955	Klebsiella pneumoniae strain NMI4661/17 plasmid pKRA-GES-5, complete sequence	MN436715.1	0.9841	25010	IncP6	0
165	AL_96	AL_96_genome.fasta	18393	Klebsiella quasipneumoniae plasmid pWP3-S18-ESBL-03_5 DNA, complete genome, strain: WP3-S18-ESBL-03	AP022019.1	0.9962	38203	IncP6|IncFIB(pQil)	0
166	AL_97	AL_97_genome.fasta	42934	Enterobacter soli strain ECC-115 plasmid pECC-115-2, complete sequence	CP143719.1	0.9983	181713	IncFIB(pENTAS01)	0
167	AL_97	AL_97_genome.fasta	34872	Klebsiella quasipneumoniae plasmid pWP3-S18-ESBL-03_5 DNA, complete genome, strain: WP3-S18-ESBL-03	AP022019.1	0.9966	38203	IncP6	0
168	AL_99	AL_99_genome.fasta	35707	Citrobacter amalonaticus strain FDAARGOS_165 plasmid unnamed	CP014069.2	0.9918	53359	IncX3	1	IncX3	52452	NZ_AP022058.1
169	AL_99	AL_99_genome.fasta	17578	Citrobacter sp. CF971 plasmid pBM527-1, complete sequence	CP041047.1	0.9996	301036	RepA	1	RepA	291428	NZ_CP069854.1
170	AL_9	AL_9_genome.fasta	973	Escherichia coli strain CE1537 plasmid pCE1537-B, complete sequence	MT162140.1	0.999	72373	IncFIA(HI1)	0
171	AL_9	AL_9_genome.fasta	677	Escherichia coli isolate MSB1_4G-sc-2280381 genome assembly, plasmid: 4	LR890664.1	0.9866	73974	IncFII(29)	0
172	AL_9	AL_9_genome.fasta	6589	Klebsiella pneumoniae strain B19293 plasmid pB19293_4, complete sequence	CP142975.1	1	74099	IncFIB(pB171)|IncFIB(pECLA)|IncFII(pECLA)|IncFII(Yp)|IncFII(Yp)|IncFIA(HI1)|IncR|IncR|FII(pBK30683)|RepA|IncFII(K)|IncFIB(K)	0
173	KH2_11	KH2_11_genome.fasta	15961	Klebsiella pneumoniae strain CFSAN054111 plasmid pGMI16-006_2, complete sequence	CP028178.1	0.9716	100222	IncN|IncFII(pKPX1)|IncR	0
174	KH2_12	KH2_12_genome.fasta	12206	Escherichia coli isolate 30348_1#15 genome assembly, plasmid: 2	OZ039471.1	0.9999	123750	IncFIA|IncFIB(AP001918)|IncFII(pRSB107)	0
175	KH2_13	KH2_13_genome.fasta	3801	Escherichia coli strain DH5-alpha-pD25466-pBACpAK-COL-FM3-C3-10-1-6 plasmid pD25466	CP125716.1	0.9998	115295	IncFIA(HI1)|IncFIB(pQil)	0
176	KH2_13	KH2_13_genome.fasta	2350	Klebsiella pneumoniae subsp. pneumoniae strain WRC11_S471PC chromosome, complete genome	CP079172.1	0.9993	5493104	IncFII(K)	0
177	KH2_15	KH2_15_genome.fasta	69219	Escherichia coli 16-Ec-C-29 plasmid p16C29-1, sequence_id: contig2	LC501590.1	0.9999	40043	IncA/C2	0
178	KH2_15	KH2_15_genome.fasta	46192	Klebsiella pneumoniae strain T7-153 plasmid pT7-153.1, complete sequence	CP153214.1	0.9999	231556	IncFIB(K)|IncFIA(HI1)|IncFII(K)|IncFII(K)	0
179	KH2_17	KH2_17_genome.fasta	68110	Escherichia coli LR-48 plasmid pLR-48_3 DNA, complete sequence	AP027546.1	0.9777	81917	IncFII(pHN7A8)	1	IncFII(pHN7A8)	92513	NZ_CP040319.1
180	KH2_17	KH2_17_genome.fasta	2030	Citrobacter freundii strain F1917 plasmid pF1917-1, complete sequence	CP137193.1	0.998	326435	RepA	1	RepA	350213	NZ_CP046504.1
181	KH2_17	KH2_17_genome.fasta	22796	Citrobacter freundii strain CF2206 plasmid pCF2206-4, complete sequence	CP110906.1	1	22675	IncFII(pCRY)	1	IncFII(pCRY)	27168	NZ_CP026280.1
182	KH2_18	KH2_18_genome.fasta	32212	Escherichia coli strain RHBSTW-00622 plasmid pRHBSTW-00622_3, complete sequence	CP055440.1	0.9666	97721	IncFII(pSE11)	0
183	KH2_1	KH2_1_genome.fasta	30025	Escherichia coli isolate R10-EL1 plasmid pR1041-el-46k, complete sequence	OR095747.1	0.9999	48412	IncX4	0
184	KH2_20	KH2_20_genome.fasta	1040	Klebsiella variicola strain AC CHC plasmid p6	CP066878.1	1	25403	IncFII(K)	0
185	KH2_21	KH2_21_genome.fasta	11021	Klebsiella pneumoniae strain AR_0141 plasmid unnamed1, complete sequence	CP028954.1	0.9998	214704	IncFIB(K)	0
186	KH2_22	KH2_22_genome.fasta	4984	Escherichia coli strain 0H18 plasmid unnamed4, complete sequence	CP081770.1	1	69251	IncFII|IncFIB(K)	1	IncFII|IncFIB(K)	94842	NZ_CP056516.1
187	KH2_24	KH2_24_genome.fasta	1864	Escherichia coli isolate E. coli NRZ14408 genome assembly, plasmid: p14408_1	LT599826.1	0.9796	137186	IncFII(pSE11)|IncFIB(AP001918)	0
188	KH2_24	KH2_24_genome.fasta	3840	Klebsiella pneumoniae strain KpN01 plasmid pKpN01-SIL, complete sequence	CP012989.1	0.9998	134064	IncFII(K)|IncFII(K)|IncFIB(K)|IncFIA(HI1)	0
189	KH2_26	KH2_26_genome.fasta	35459	Escherichia coli strain CVM N55972 plasmid pN55972-1, complete sequence	CP043759.1	0.9999	110887	IncFII	0
190	KH2_27	KH2_27_genome.fasta	21606	Klebsiella pneumoniae strain KP_NORM_BLD_113321 plasmid pKPNB_113321.1, complete sequence	CP153822.1	0.9997	187834	IncFIB(K)|IncFII(K)|IncFIA(HI1)	0
191	KH2_28	KH2_28_genome.fasta	19773	Klebsiella pneumoniae strain CAV1344 plasmid pCAV1344-250, complete sequence	CP011623.1	0.9995	250396	IncFII(K)	0
192	KH2_30	KH2_30_genome.fasta	13731	Escherichia coli genome assembly FHI15, scaffold scaffold-27_contig-14.0_1_94799_[organism:Escherichia	LM995590.1	0.9837	94799	IncI1	0
193	KH2_32	KH2_32_genome.fasta	83318	Escherichia coli strain STECUZB006 plasmid unnamed1, complete sequence	CP171884.1	0.9964	83358	IncFIB(pB171)|IncFIA(HI1)|IncFII(pHN7A8)	0
194	KH2_35	KH2_35_genome.fasta	40445	Escherichia coli strain EC21 plasmid pEC21-2, complete sequence	CP060900.1	0.9938	168844	IncFII	0
195	KH2_35	KH2_35_genome.fasta	18232	Escherichia coli TUM9757 plasmid pMTY9757_IncHI2 DNA, complete sequence	AP026496.1	0.9985	195290	IncHI2|IncHI2A	0
196	KH2_36	KH2_36_genome.fasta	2771	Klebsiella pneumoniae strain KP_NORM_BLD_13889 plasmid pKPNB_13889.1, complete sequence	CP154154.1	0.9996	107159	IncFII	0
197	KH2_37	KH2_37_genome.fasta	44109	Escherichia coli plasmid pWP4-S17-ESBL-03_1 DNA, complete genome, strain: WP4-S17-ESBL-03	AP022045.1	0.9857	148598	IncFII	1	IncFII	76723	NZ_CP049078.2
198	KH2_37	KH2_37_genome.fasta	27784	Escherichia coli strain Nord8 plasmid pNORD8_3	CP139797.1	0.9961	86338	IncI1	1	IncI1	91046	NZ_CP054413.1
199	KH2_37	KH2_37_genome.fasta	9773	Klebsiella pneumoniae strain NK_H9_001 plasmid pNK_H9_001.2, complete sequence	CP152530.1	0.9957	57814	IncI2	1	IncI2	54838	NZ_CP063156.1
200	KH2_38	KH2_38_genome.fasta	4430	Escherichia coli isolate 30134_6#347 genome assembly, plasmid: 2	OZ039882.1	0.9996	71134	IncFIB(AP001918)|IncFII(pRSB107)	0
201	KH2_38	KH2_38_genome.fasta	12788	Salmonella enterica subsp. enterica serovar Bareilly str. CFSAN000968 plasmid pCFSAN000968_2, complete sequence	CP039475.1	0.9901	95348	IncI|IncFII|IncB/O/K/Z	0
202	KH2_3	KH2_3_genome.fasta	64043	Escherichia coli strain OXEC-127 plasmid p2, complete sequence	CP163920.1	1	137876	IncFIB(AP001918)|IncFIA|IncFII|IncFII	0
203	KH2_41	KH2_41_genome.fasta	6186	Klebsiella pneumoniae strain hvKP340 plasmid unnamed2, complete sequence	CP101778.1	0.9863	57405	IncFIA(HI1)|IncFII(K)	0
204	KH2_4	KH2_4_genome.fasta	7597	Escherichia coli strain CE1537 plasmid pCE1537-E, complete sequence	MT162143.1	0.9997	138284	IncY	0
205	KH2_5	KH2_5_genome.fasta	9808	Klebsiella pneumoniae strain T7-292 chromosome, complete genome	CP153055.1	1	5467245	IncFIB(K)|IncFII(pKPX1)|IncFII(K)|IncFII(K)	0
206	KH2_5	KH2_5_genome.fasta	8906	Klebsiella pneumoniae strain 59062CZ plasmid p59062CZ_IncC_KPC, complete sequence	CP085731.1	0.9999	170174	IncA/C2	0
207	KH2_5	KH2_5_genome.fasta	1249	Escherichia coli strain RHB47-C06 plasmid unnamed1, complete sequence	CP098948.1	0.9896	145909	IncFIB(AP001918)	0
208	KH2_5	KH2_5_genome.fasta	792	Enterobacter hormaechei strain RHBSTW-00211 plasmid pRHBSTW-00211_2, complete sequence	CP055355.1	0.9987	58103	IncR	0
209	KH2_7	KH2_7_genome.fasta	101631	Salmonella enterica subsp. enterica serovar Fresno strain USMARC-69835 plasmid pSFR1-USMARC-69835, complete sequence	CP032445.1	0.9997	89737	IncI1	1	IncI1	111408	NZ_MN124285.1
210	KH2_7	KH2_7_genome.fasta	2172	Escherichia coli strain RHB07-C12 plasmid pRHB07-C12_3, complete sequence	CP055750.1	0.9962	105374	IncFIB(AP001918)|IncFIA	1	IncFIB(AP001918)|IncFIC(FII)|IncFIA	117295	NZ_CP024145.1
211	KH2_7	KH2_7_genome.fasta	753	Escherichia coli strain C11 plasmid unnamed2, complete sequence	CP182410.1	0.9987	88922	IncFIC(FII)	1	p0111	91886	NZ_CP021537.1
212	KH2_9	KH2_9_genome.fasta	7602	Escherichia coli strain Z1323PEC0004 plasmid pZ1323PEC0004-2, complete sequence	CP148302.1	0.9945	50213	IncFIB(AP001918)|IncFII	0
213	KH_10	KH_10_genome.fasta	73779	Escherichia coli strain 158274-3 plasmid unnamed1, complete sequence	CP159135.1	0.9797	94511	IncFIB(AP001918)|IncFII(29)|IncFIA	1	IncFIB(AP001918)|IncFII(29)	108778	NZ_CP047577.1
214	KH_11	KH_11_genome.fasta	86125	Escherichia coli strain tolC-, complete genome	CP018801.1	0.9917	4792200	IncFIB(AP001918)|IncFIA|IncFII(29)	1	IncFIB(AP001918)|IncFIA|IncFII(29)	105792	NZ_CP010345.1
215	KH_12	KH_12_genome.fasta	85218	Escherichia coli strain RHB23-C11 plasmid pRHB23-C11_2, complete sequence	CP057524.1	0.9991	86339	IncFIB(AP001918)|IncFII(pSE11)	1	IncFIB(AP001918)|IncFII(pSE11)	40106	NZ_CP035880.1
216	KH_13	KH_13_genome.fasta	36530	Escherichia coli strain RM8082 plasmid p1RM8082, complete sequence	CP043829.1	0.9984	146074	IncFIB(AP001918)|IncFIA|IncFII	1	IncFIB(AP001918)|IncFIA|IncFII	159514	CP058005.1
217	KH_15	KH_15_genome.fasta	15592	Escherichia coli strain RHB11-C17 plasmid pRHB11-C17_2, complete sequence	CP057883.1	0.9998	107065	IncFII(pCoo)|IncFIB(AP001918)|IncFIA	0
218	KH_17	KH_17_genome.fasta	99996	Escherichia coli strain RHB36-C10 plasmid pRHB36-C10_2, complete sequence	CP057130.1	0.9998	102324	IncFIB(AP001918)|IncFIA|IncFII(29)	0
219	KH_19	KH_19_genome.fasta	61796	Escherichia coli isolate 30348_2#162 genome assembly, plasmid: 3	OZ039523.1	0.9564	66709	IncFII	0
220	KH_19	KH_19_genome.fasta	34056	MAG: Bacteriophage sp. isolate 1056_42410, complete genome	OP073655.1	0.9985	75849	IncY	0
221	KH_19	KH_19_genome.fasta	14232	Klebsiella pneumoniae strain NK_H2_007 plasmid pNK_H2_007.1, complete sequence	CP152769.1	0.9879	212446	IncFIB(K)	0
222	KH_1	KH_1_genome.fasta	26787	Escherichia coli strain RHB07-C14 plasmid pRHB07-C14_2, complete sequence	CP057971.1	0.9941	140458	IncFIA|IncFII|IncFIB(AP001918)	0
223	KH_20	KH_20_genome.fasta	35892	Shigella flexneri 1a strain 0670 plasmid unnamed2, complete sequence	CP020088.1	1	47674	IncX1	0
224	KH_20	KH_20_genome.fasta	78348	Escherichia coli strain A17EC0191 plasmid pA17EC0191-4, complete sequence	CP088825.1	0.9885	96478	IncI	0
225	KH_20	KH_20_genome.fasta	72720	Escherichia coli strain Es_ST2350_SE1_NDM_03_2018 plasmid pEsST2350_SE_2, complete sequence	CP031323.1	0.9626	82461	IncFIB(AP001918)|IncFII	0
226	KH_21	KH_21_genome.fasta	1221	Escherichia coli strain Es_ST2350_SE1_NDM_03_2018 plasmid pEsST2350_SE_2, complete sequence	CP031323.1	0.9626	82461	IncQ1	0
227	KH_21	KH_21_genome.fasta	17721	Enterobacter hormaechei strain NR2339 plasmid p3, complete sequence	CP181510.1	0.9796	101648	IncFIB(pB171)|IncR	0
228	KH_21	KH_21_genome.fasta	6161	Escherichia coli isolate L4_E1441_ETEC genome assembly, plasmid: 2	LR883013.1	0.9275	130302	IncFII(pHN7A8)	0
229	KH_22	KH_22_genome.fasta	114639	Salmonella enterica strain CFSAN029891 plasmid pCFSAN029891, complete sequence	CP074629.1	0.9672	124546	IncFIB(pB171)	0
230	KH_23	KH_23_genome.fasta	807	Cloning vector pRSF1010-bphC, complete sequence	PQ159147.1	1	9945	IncQ1	0
231	KH_24	KH_24_genome.fasta	50412	Escherichia coli strain MS 110-3 plasmid unnamed1, complete sequence	CP146664.1	0.9546	130826	IncFIB(AP001918)|IncFII	1	IncFIB(AP001918)|IncFII	130500	NZ_CP078136.1
232	KH_24	KH_24_genome.fasta	43487	Escherichia coli strain OXEC-139 plasmid unnamed	CP163870.1	0.9811	106324	IncI1	1	IncI1	131421	NZ_LT985283.1
233	KH_25	KH_25_genome.fasta	4175	Citrobacter sp. TSA-1 plasmid unnamed1, complete sequence	CP053574.1	0.9273	171562	IncFIB(pB171)	0
234	KH_29	KH_29_genome.fasta	2312	Pseudomonas aeruginosa strain 15.2986 plasmid pPSTRAS1, complete sequence	MH463250.1	1	9910	IncQ1	0
235	KH_2	KH_2_genome.fasta	100488	Escherichia coli strain RHB36-C16 plasmid pRHB36-C16_3, complete sequence	CP057128.1	0.999	90031	IncFIB(AP001918)|IncFII(pCoo)	0
236	KH_2	KH_2_genome.fasta	58416	Escherichia coli strain RHB47-SO-C04 plasmid unnamed1, complete sequence	CP098932.1	0.9621	121203	IncFII(pSE11)	0
237	KH_33	KH_33_genome.fasta	3437	Pseudomonas aeruginosa strain 15.2986 plasmid pPSTRAS1, complete sequence	MH463250.1	0.9984	9910	IncQ1	0
238	KH_34	KH_34_genome.fasta	2434	Escherichia coli strain M10 plasmid A, complete sequence	CP010201.1	0.9765	116581	IncFIB(AP001918)	0
239	KH_34	KH_34_genome.fasta	70791	Klebsiella pneumoniae strain F81 plasmid pF81_1, complete sequence	CP026165.1	0.9849	111252	IncFIB(pKPHS1)	0
240	KH_34	KH_34_genome.fasta	606	Escherichia coli strain Z1322MEC0002 plasmid pZ1322MEC0002-2, complete sequence	CP148567.1	0.9868	91111	IncFII(pSE11)	0
241	KH_34	KH_34_genome.fasta	6221	Enterobacter hormaechei strain RHBSTW-00040 plasmid pRHBSTW-00040_4, complete sequence	CP058178.1	0.996	31308	IncFII(K)|IncFIA(HI1)|IncFII(K)|IncFIB(K)|IncR|IncN|IncA/C2|IncFII(pKPX1)	0
242	KH_35	KH_35_genome.fasta	17957	Escherichia coli isolate MSB1_9D-sc-2280338 genome assembly, plasmid: 2	LR890350.1	0.9998	300631	IncHI1B(R27)|IncHI1A	1	IncHI1B(R27)|IncHI1A	274252	NZ_CP049968.1
243	KH_35	KH_35_genome.fasta	11757	Salmonella enterica subsp. enterica serovar Corvallis strain AR-0406 plasmid pAR-0406-1, complete sequence	CP044201.1	0.9993	11045	IncQ1	1	IncQ1	34945	CP052139.1
244	KH_37	KH_37_genome.fasta	5796	Klebsiella pneumoniae isolate INF049-sc-2279950 genome assembly, plasmid: 4	LR890363.1	0.9988	76738	IncFIB(K)|IncQ1|IncFII(K)|IncFIB(pQil)|IncFIA(HI1)|IncR|IncFII(K)|IncFII
245	KH_38	KH_38_genome.fasta	47799	Escherichia coli isolate 30348_2#224 genome assembly, plasmid: 2	OZ039682.1	0.9998	128295	IncFIB(pB171)|IncFIA	0
246	KH_3	KH_3_genome.fasta	13858	Escherichia coli strain RHB11-C16 plasmid pRHB11-C16_2, complete sequence	CP057886.1	0.9998	104067	IncFIB(AP001918)|IncFIC(FII)	1	IncFIB(AP001918)|IncFIC(FII)	118624	CP057886.1
247	KH_40	KH_40_genome.fasta	110762	Escherichia coli isolate 368_BP0078 genome assembly, plasmid: p2	OZ121086.1	0.9844	110246	IncFIB(pHCM2)	1	IncFIB(pHCM2)	120691	NZ_CP040928.1
248	KH_40	KH_40_genome.fasta	36631	Edwardsiella tarda strain GT111 plasmid unnamed2, complete sequence	CP100788.1	0.9995	65635	IncFIB(K)	1	IncFIB(K)	82150	NZ_CP042496.1
249	KH_42	KH_42_genome.fasta	18596	Salmonella enterica subsp. enterica serovar London strain 3-5 plasmid pSa44-CRO, complete sequence	MH430883.1	0.9962	91411	IncI|IncX1	0
250	KH_43	KH_43_genome.fasta	115147	Escherichia coli strain SCU-152 plasmid pSCU-152-1, complete sequence	CP051699.1	0.9999	117034	IncFIB(AP001918)|IncFII	0
251	KH_44	KH_44_genome.fasta	114351	Klebsiella pneumoniae strain KLZT plasmid pKLZT-2, complete sequence	CP147516.1	0.9999	199302	IncFIB(K)	0
252	KH_45	KH_45_genome.fasta	6974	Escherichia coli strain RHB33-C12 plasmid pRHB33-C12_2, complete sequence	CP057195.1	0.9796	115217	IncFII(pHN7A8)|IncFIB(AP001918)	1	IncFII(pHN7A8)|IncFIB(AP001918)	141139	NZ_CP039405.1
253	KH_47	KH_47_genome.fasta	31831	Salmonella enterica strain PNUSAS011707 plasmid pPNUSAS011707_1, complete sequence	CP092315.1	0.9998	49972	IncX1	0
254	KH_48	KH_48_genome.fasta	6615	Escherichia coli isolate 30224_1#150 genome assembly, plasmid: 2	OZ039566.1	0.9992	123792	IncFIB(AP001918)|IncFII(29)	1	IncFIB(AP001918)|IncFII(29)	129002	CP077390.1
255	KH_49	KH_49_genome.fasta	12425	Escherichia coli strain WCHEC005237 plasmid pRmtB1_005237, complete sequence	CP026579.1	0.9777	100229	IncI1|IncFII|IncFIB(AP001918)	0
256	KH_4	KH_4_genome.fasta	99045	Escherichia coli strain RHB08-C09 plasmid pRHB08-C09_2, complete sequence	CP057963.1	0.9995	100061	IncFIB(AP001918)|IncFII(29)	1	IncFIB(AP001918)|IncFII(29)	108627	NZ_CP010345.1
257	KH_50	KH_50_genome.fasta	10192	Escherichia coli strain OXEC-365 plasmid p2, complete sequence	CP164730.1	0.9999	155863	IncFIB(AP001918)|IncFII	0
258	KH_51	KH_51_genome.fasta	19034	Escherichia coli strain F16EC0456 plasmid pF16EC0456-1, complete sequence	CP088401.1	0.9995	51183	IncY	0
259	KH_53	KH_53_genome.fasta	138476	Cronobacter malonaticus strain Dcc0527 plasmid unnamed1, complete sequence	CP141993.1	0.9685	135840	IncFIB(pCTU1)	0
260	KH_54	KH_54_genome.fasta	130288	Escherichia coli 16-Ec-C-29 plasmid p16C29-1, sequence_id: contig2	LC501590.1	0.9999	40043	IncA/C2	0
261	KH_54	KH_54_genome.fasta	32132	Klebsiella pneumoniae strain ETFK5283 chromosome, complete genome	CP185387.1	0.9982	5119611	IncFII(K)|IncFIB(K)|IncFIA(HI1)	0
262	KH_56	KH_56_genome.fasta	47447	Enterobacter asburiae strain 1-6_W4-1_h plasmid pW4-1-2, complete sequence	CP120869.1	0.9206	86135	IncFIB(pENTAS01)	0
263	KH_56	KH_56_genome.fasta	1235	Klebsiella pneumoniae strain KP30086 plasmid pKP30086-2, complete sequence	CP091060.1	0.9973	57896	IncFII(K)	0
264	KH_57	KH_57_genome.fasta	47447	Enterobacter roggenkampii strain DSM 16690 plasmid pDSMZ16690, complete sequence	CP017185.1	0.913	151583	IncFIB(pENTAS01)	0
265	KH_59	KH_59_genome.fasta	2827	Escherichia coli strain Z1322MEC0002 plasmid pZ1322MEC0002-2, complete sequence	CP148567.1	0.9673	91111	IncFIB(AP001918)|IncFII(pSE11)	0
266	KH_59	KH_59_genome.fasta	13762	Enterobacter hormaechei isolate EC-TO80 genome assembly, plasmid: 2	LS999207.1	0.9987	150302	IncFIB(pECLA)|IncFII(K)|IncFII(pECLA)|IncFII(K)|IncA/C2|IncFIA(HI1)|IncFIA(HI1)|IncFIB(K)|IncFII(K)|IncR|IncFIB(K)|IncX1	0
267	KH_59	KH_59_genome.fasta	864	Enterobacter soli strain LF7a plasmid pENTAS01, complete sequence	CP003027.1	0.9306	166725	IncFIB(pENTAS01)	0
268	KH_5	KH_5_genome.fasta	42591	Escherichia coli strain VG55B1 plasmid p55B1a, complete sequence	CP128586.1	0.9967	156634	IncFIB(AP001918)|IncFIA|IncFIC(FII)	1	IncFIB(AP001918)|IncFIA|IncFIC(FII)	156352	CP055749.1
269	KH_60	KH_60_genome.fasta	40444	Enterobacter hormaechei isolate EC-TO80 genome assembly, plasmid: 2	LS999207.1	0.9984	150302	IncFII(pECLA)|IncFIB(pECLA)	0
270	KH_61	KH_61_genome.fasta	13725	Enterobacter hormaechei isolate EC-TO80 genome assembly, plasmid: 2	LS999207.1	0.9987	150302	IncFIB(pECLA)|IncFII(pECLA)	0
271	KH_62	KH_62_genome.fasta	63398	Escherichia coli isolate 30345_1#340 genome assembly, plasmid: 2	OZ039163.1	0.9977	132806	IncFII|IncFIB(AP001918)	0
272	KH_63	KH_63_genome.fasta	50293	Klebsiella pneumoniae strain H53 plasmid unnamed, complete sequence	CP124825.1	1	160770	IncFIB(K)	0
273	KH_64	KH_64_genome.fasta	143225	Enterobacter sp. RHBSTW-00975 plasmid pRHBSTW-00975_2, complete sequence	CP055884.1	0.9587	137954	IncFIB(pENTAS01)	0
274	KH_6	KH_6_genome.fasta	141729	Escherichia coli strain RHB07-C14 plasmid pRHB07-C14_2, complete sequence	CP057971.1	0.9681	140458	IncFIB(AP001918)|IncFIA|IncFII	1	IncFIB(AP001918)|IncFIA|IncFII	156848	CP058005.1
275	KH_7	KH_7_genome.fasta	6348	Escherichia coli strain CE0032f plasmid pCE0032f2	CP118999.1	0.9989	87718	IncI1	1	IncI1	129987	NZ_LT985321.1
276	KH_7	KH_7_genome.fasta	2537	Klebsiella pneumoniae strain NK_H9_001 plasmid pNK_H9_001.2, complete sequence	CP152530.1	1	57814	IncI2	1	IncI2	63375	NZ_CP011294.1
277	KH_8	KH_8_genome.fasta	86125	Escherichia coli strain RHB09-C22 plasmid pRHB09-C22_2, complete sequence	CP057931.1	0.9998	98472	IncFIB(AP001918)|IncFIA|IncFII(29)	1	IncFIB(AP001918)|IncFIA|IncFII(29)	105395	NZ_CP010345.1
